# Supplementary material for: PoMeLo: a systematic computational approach to predicting metabolic loss in pathogen genomes
Source: BMC Bioinformatics. 2024 Jan 30;25:49. doi: 10.1186/s12859-024-05640-w (PMC10829301; doi:10.1186/s12859-024-05640-w)
Supplement: Supplementary file 1 — Additional file 1: Pathway mapping file. [file 12859_2024_5640_MOESM1_ESM.xlsx]

## Sheet: Pathway Mapping File
Additional File 1: Pathway Mapping File
group	ec_number	pathwayid	pathway_id	pathway_name
group A	2.4.1.232	p513	513	High-mannose type N-glycan biosynthesis
group A	3.2.1.108	p52	52	Galactose metabolism
group A	3.5.4.2	p230	230	Purine metabolism
group A	3.1.3.21	p561	561	Glycerolipid metabolism
group A	1.1.1.101	p564	564	Glycerophospholipid metabolism
group A	1.1.1.101	p565	565	Ether lipid metabolism
group A	3.6.1.22	p760	760	Nicotinate and nicotinamide metabolism
group A	3.5.1.89	p563	563	Glycosylphosphatidylinositol(GPI)-anchor biosynthesis
group A	2.1.1.103	p564	564	Glycerophospholipid metabolism
group A	1.3.1.71	p100	100	Steroid biosynthesis
group A	5.4.99.7	p100	100	Steroid biosynthesis
group A	1.1.1.170	p100	100	Steroid biosynthesis
group A	1.1.1.270	p100	100	Steroid biosynthesis
group A	1.14.18.9	p100	100	Steroid biosynthesis
group A	3.5.5.1	p380	380	Tryptophan metabolism
group A	3.5.5.1	p460	460	Cyanoamino acid metabolism
group A	3.5.5.1	p627	627	1,4-Dichlorobenzene degradation
group A	3.5.5.1	p643	643	Styrene degradation
group A	3.5.5.1	p910	910	Nitrogen metabolism
group A	2.1.1.59	p310	310	Lysine degradation
group A	2.7.1.150	p562	562	Inositol phosphate metabolism
group A	1.4.1.1	p250	250	Alanine, aspartate and glutamate metabolism
group A	1.4.1.1	p430	430	Taurine and hypotaurine metabolism
group A	2.7.7.1	p760	760	Nicotinate and nicotinamide metabolism
group A	2.4.2.22	p230	230	Purine metabolism
group A	1.13.11.6	p380	380	Tryptophan metabolism
group A	1.1.1.4	p650	650	Butanoate metabolism
group A	2.1.1.71	p564	564	Glycerophospholipid metabolism
group A	2.7.1.151	p562	562	Inositol phosphate metabolism
group A	2.5.1.78	p740	740	Riboflavin metabolism
group A	1.14.11.17	p430	430	Taurine and hypotaurine metabolism
group A	1.14.11.17	p920	920	Sulfur metabolism
group A	1.14.99.38	p120	120	Primary bile acid biosynthesis
group A	2.4.99.3	p512	512	O-Glycan biosynthesis
group A	1.4.3.2	p250	250	Alanine, aspartate and glutamate metabolism
group A	1.4.3.2	p270	270	Cysteine and methionine metabolism
group A	1.4.3.2	p280	280	Valine, leucine and isoleucine degradation
group A	1.4.3.2	p350	350	Tyrosine metabolism
group A	1.4.3.2	p360	360	Phenylalanine metabolism
group A	1.4.3.2	p380	380	Tryptophan metabolism
group A	1.4.3.2	p400	400	Phenylalanine, tyrosine and tryptophan biosynthesis
group A	1.4.3.2	p950	950	Isoquinoline alkaloid biosynthesis
group A	2.7.1.138	p600	600	Sphingolipid metabolism
group A	2.8.2.11	p565	565	Ether lipid metabolism
group A	2.8.2.11	p600	600	Sphingolipid metabolism
group A	1.8.3.5	p900	900	Terpenoid backbone biosynthesis
group A	1.2.1.36	p830	830	Retinol metabolism
group A	4.1.1.45	p380	380	Tryptophan metabolism
group A	2.4.1.223	p534	534	Glycosaminoglycan biosynthesis - keratan sulfate
group A	2.5.1.39	p130	130	Ubiquinone and other terpenoid-quinone biosynthesis
group A	3.4.19.14	p590	590	Arachidonic acid metabolism
group A	2.4.1.15	p500	500	Starch and sucrose metabolism
group A	2.4.1.101	p510	510	N-Glycan biosynthesis
group A	2.4.1.101	p513	513	High-mannose type N-glycan biosynthesis
group A	2.4.99.8	p601	601	Glycosphingolipid biosynthesis - lacto and neolacto series
group A	2.4.99.8	p603	603	Glycosphingolipid biosynthesis - globo series
group A	2.4.99.8	p604	604	Glycosphingolipid biosynthesis - ganglio series
group A	2.4.1.102	p512	512	O-Glycan biosynthesis
group A	2.4.1.144	p510	510	N-Glycan biosynthesis
group A	2.4.1.38	p510	510	N-Glycan biosynthesis
group A	2.4.1.38	p513	513	High-mannose type N-glycan biosynthesis
group A	2.4.1.38	p533	533	Glycosaminoglycan biosynthesis - heparan sulfate / heparin
group A	1.13.11.63	p830	830	Retinol metabolism
group A	2.4.99.1	p510	510	N-Glycan biosynthesis
group A	2.4.99.1	p514	514	Other types of O-glycan biosynthesis
group A	2.4.99.4	p512	512	O-Glycan biosynthesis
group A	2.4.99.4	p533	533	Glycosaminoglycan biosynthesis - heparan sulfate / heparin
group A	2.4.99.4	p601	601	Glycosphingolipid biosynthesis - lacto and neolacto series
group A	2.4.99.4	p603	603	Glycosphingolipid biosynthesis - globo series
group A	2.4.99.4	p604	604	Glycosphingolipid biosynthesis - ganglio series
group A	3.5.1.6	p240	240	Pyrimidine metabolism
group A	3.5.1.6	p410	410	beta-Alanine metabolism
group A	3.5.1.6	p770	770	Pantothenate and CoA biosynthesis
group A	3.5.1.6	p983	983	Drug metabolism - other enzymes
group A	2.1.1.41	p100	100	Steroid biosynthesis
group A	4.3.2.9	p480	480	Glutathione metabolism
group A	2.3.1.51	p561	561	Glycerolipid metabolism
group A	2.3.1.51	p564	564	Glycerophospholipid metabolism
group A	1.2.1.88	p250	250	Alanine, aspartate and glutamate metabolism
group A	1.2.1.88	p330	330	Arginine and proline metabolism
group A	2.4.1.34	p500	500	Starch and sucrose metabolism
group A	2.4.1.18	p500	500	Starch and sucrose metabolism
group A	2.3.1.22	p561	561	Glycerolipid metabolism
group A	3.1.1.47	p565	565	Ether lipid metabolism
group A	2.7.6.3	p790	790	Folate biosynthesis
group A	2.5.1.54	p400	400	Phenylalanine, tyrosine and tryptophan biosynthesis
group A	2.4.1.47	p565	565	Ether lipid metabolism
group A	2.4.1.47	p600	600	Sphingolipid metabolism
group A	2.3.3.13	p290	290	Valine, leucine and isoleucine biosynthesis
group A	2.3.3.13	p620	620	Pyruvate metabolism
group A	1.3.99.12	p280	280	Valine, leucine and isoleucine degradation
group A	1.1.1.145	p140	140	C21-Steroid hormone metabolism
group A	1.1.1.145	p984	984	Steroid degradation
group A	4.2.1.10	p400	400	Phenylalanine, tyrosine and tryptophan biosynthesis
group A	4.2.3.4	p400	400	Phenylalanine, tyrosine and tryptophan biosynthesis
group A	1.1.1.35	p62	62	Fatty acid elongation in mitochondria
group A	1.1.1.35	p71	71	Fatty acid metabolism
group A	1.1.1.35	p120	120	Primary bile acid biosynthesis
group A	1.1.1.35	p280	280	Valine, leucine and isoleucine degradation
group A	1.1.1.35	p281	281	Geraniol degradation
group A	1.1.1.35	p310	310	Lysine degradation
group A	1.1.1.35	p362	362	Benzoate degradation via hydroxylation
group A	1.1.1.35	p380	380	Tryptophan metabolism
group A	1.1.1.35	p623	623	2,4-Dichlorobenzoate degradation
group A	1.1.1.35	p650	650	Butanoate metabolism
group A	1.1.1.35	p720	720	Reductive carboxylate cycle (CO2 fixation)
group A	1.1.1.35	p930	930	Caprolactam degradation
group A	1.1.1.30	p650	650	Butanoate metabolism
group A	4.2.1.55	p630	630	Glyoxylate and dicarboxylate metabolism
group A	4.2.1.55	p650	650	Butanoate metabolism
group A	3.1.2.4	p280	280	Valine, leucine and isoleucine degradation
group A	3.1.2.4	p410	410	beta-Alanine metabolism
group A	3.1.2.4	p640	640	Propanoate metabolism
group A	4.2.1.33	p290	290	Valine, leucine and isoleucine biosynthesis
group A	1.1.1.85	p290	290	Valine, leucine and isoleucine biosynthesis
group A	1.1.1.85	p660	660	C5-Branched dibasic acid metabolism
group A	1.2.4.4	p280	280	Valine, leucine and isoleucine degradation
group A	1.2.4.4	p640	640	Propanoate metabolism
group A	2.1.2.11	p770	770	Pantothenate and CoA biosynthesis
group A	1.3.99.5	p984	984	Steroid degradation
group A	2.5.1.19	p400	400	Phenylalanine, tyrosine and tryptophan biosynthesis
group A	1.13.11.27	p130	130	Ubiquinone and other terpenoid-quinone biosynthesis
group A	1.13.11.27	p350	350	Tyrosine metabolism
group A	1.13.11.27	p360	360	Phenylalanine metabolism
group A	2.3.1.37	p260	260	Glycine, serine and threonine metabolism
group A	2.3.1.37	p860	860	Porphyrin and chlorophyll metabolism
group A	2.1.1.14	p270	270	Cysteine and methionine metabolism
group A	2.1.1.14	p450	450	Selenoamino acid metabolism
group A	2.7.1.11	p10	10	Glycolysis / Gluconeogenesis
group A	2.7.1.11	p30	30	Pentose phosphate pathway
group A	2.7.1.11	p51	51	Fructose and mannose metabolism
group A	2.7.1.11	p52	52	Galactose metabolism
group A	2.7.1.11	p680	680	Methane metabolism
group A	2.7.1.105	p51	51	Fructose and mannose metabolism
group A	4.2.3.12	p790	790	Folate biosynthesis
group A	3.5.4.6	p230	230	Purine metabolism
group A	2.7.7.53	p230	230	Purine metabolism
group A	2.3.3.8	p20	20	Citrate cycle (TCA cycle)
group A	2.3.3.8	p720	720	Reductive carboxylate cycle (CO2 fixation)
group A	2.4.2.17	p340	340	Histidine metabolism
group A	2.7.8.11	p562	562	Inositol phosphate metabolism
group A	2.7.8.11	p564	564	Glycerophospholipid metabolism
group A	2.7.8.8	p260	260	Glycine, serine and threonine metabolism
group A	2.7.8.8	p564	564	Glycerophospholipid metabolism
group A	6.3.4.2	p240	240	Pyrimidine metabolism
group A	1.4.3.3	p260	260	Glycine, serine and threonine metabolism
group A	1.4.3.3	p311	311	Penicillin and cephalosporin biosynthesis
group A	1.4.3.3	p330	330	Arginine and proline metabolism
group A	1.4.3.3	p470	470	D-Amino acid metabolism
group A	1.1.3.37	p53	53	Ascorbate and aldarate metabolism
group A	2.1.1.37	p270	270	Cysteine and methionine metabolism
group A	2.7.7.7	p230	230	Purine metabolism
group A	2.7.7.7	p240	240	Pyrimidine metabolism
group A	2.7.7.6	p230	230	Purine metabolism
group A	2.7.7.6	p240	240	Pyrimidine metabolism
group A	2.7.7.2	p740	740	Riboflavin metabolism
group A	1.7.1.7	p230	230	Purine metabolism
group A	6.3.5.2	p230	230	Purine metabolism
group A	6.3.5.2	p983	983	Drug metabolism - other enzymes
group A	3.5.4.16	p790	790	Folate biosynthesis
group A	3.5.4.25	p740	740	Riboflavin metabolism
group A	3.5.4.25	p790	790	Folate biosynthesis
group A	3.5.4.10	p230	230	Purine metabolism
group A	1.1.1.205	p230	230	Purine metabolism
group A	1.1.1.205	p983	983	Drug metabolism - other enzymes
group A	1.1.1.14	p40	40	Pentose and glucuronate interconversions
group A	1.1.1.14	p51	51	Fructose and mannose metabolism
group A	3.2.1.76	p531	531	Glycosaminoglycan degradation
group A	4.3.1.17	p260	260	Glycine, serine and threonine metabolism
group A	4.3.1.17	p270	270	Cysteine and methionine metabolism
group A	1.2.1.38	p220	220	Arginine biosynthesis
group A	1.2.1.38	p330	330	Arginine and proline metabolism
group A	3.1.6.12	p531	531	Glycosaminoglycan degradation
group A	2.4.1.92	p600	600	Sphingolipid metabolism
group A	2.4.1.92	p604	604	Glycosphingolipid biosynthesis - ganglio series
group A	3.5.1.26	p511	511	Other glycan degradation
group A	5.3.1.16	p340	340	Histidine metabolism
group A	2.7.1.23	p760	760	Nicotinate and nicotinamide metabolism
group A	6.3.5.1	p760	760	Nicotinate and nicotinamide metabolism
group A	1.6.5.2	p130	130	Ubiquinone and other terpenoid-quinone biosynthesis
group A	1.6.1.1	p760	760	Nicotinate and nicotinamide metabolism
group A	2.5.1.49	p270	270	Cysteine and methionine metabolism
group A	2.5.1.48	p270	270	Cysteine and methionine metabolism
group A	2.5.1.48	p450	450	Selenoamino acid metabolism
group A	2.5.1.48	p920	920	Sulfur metabolism
group A	2.7.7.48	p230	230	Purine metabolism
group A	1.1.3.15	p630	630	Glyoxylate and dicarboxylate metabolism
group A	5.1.3.7	p520	520	Amino sugar and nucleotide sugar metabolism
group A	5.1.3.7	p541	541	O-Antigen nucleotide sugar biosynthesis
group A	2.7.8.15	p510	510	N-Glycan biosynthesis
group A	2.7.7.23	p520	520	Amino sugar and nucleotide sugar metabolism
group A	2.7.7.23	p541	541	O-Antigen nucleotide sugar biosynthesis
group A	5.1.3.2	p52	52	Galactose metabolism
group A	5.1.3.2	p520	520	Amino sugar and nucleotide sugar metabolism
group A	5.1.3.2	p541	541	O-Antigen nucleotide sugar biosynthesis
group A	1.1.1.22	p40	40	Pentose and glucuronate interconversions
group A	1.1.1.22	p53	53	Ascorbate and aldarate metabolism
group A	1.1.1.22	p500	500	Starch and sucrose metabolism
group A	1.1.1.22	p520	520	Amino sugar and nucleotide sugar metabolism
group A	1.1.1.22	p541	541	O-Antigen nucleotide sugar biosynthesis
group A	2.7.7.9	p40	40	Pentose and glucuronate interconversions
group A	2.7.7.9	p52	52	Galactose metabolism
group A	2.7.7.9	p500	500	Starch and sucrose metabolism
group A	2.7.7.9	p520	520	Amino sugar and nucleotide sugar metabolism
group A	2.7.7.9	p541	541	O-Antigen nucleotide sugar biosynthesis
group A	2.7.7.9	p561	561	Glycerolipid metabolism
group A	2.2.1.6	p290	290	Valine, leucine and isoleucine biosynthesis
group A	2.2.1.6	p650	650	Butanoate metabolism
group A	2.2.1.6	p660	660	C5-Branched dibasic acid metabolism
group A	2.2.1.6	p770	770	Pantothenate and CoA biosynthesis
group A	2.3.1.9	p71	71	Fatty acid metabolism
group A	2.3.1.9	p280	280	Valine, leucine and isoleucine degradation
group A	2.3.1.9	p310	310	Lysine degradation
group A	2.3.1.9	p362	362	Benzoate degradation via hydroxylation
group A	2.3.1.9	p380	380	Tryptophan metabolism
group A	2.3.1.9	p620	620	Pyruvate metabolism
group A	2.3.1.9	p630	630	Glyoxylate and dicarboxylate metabolism
group A	2.3.1.9	p640	640	Propanoate metabolism
group A	2.3.1.9	p650	650	Butanoate metabolism
group A	2.3.1.9	p720	720	Reductive carboxylate cycle (CO2 fixation)
group A	2.3.1.9	p900	900	Terpenoid backbone biosynthesis
group A	3.1.2.1	p620	620	Pyruvate metabolism
group A	6.2.1.1	p10	10	Glycolysis / Gluconeogenesis
group A	6.2.1.1	p620	620	Pyruvate metabolism
group A	6.2.1.1	p630	630	Glyoxylate and dicarboxylate metabolism
group A	6.2.1.1	p640	640	Propanoate metabolism
group A	6.2.1.1	p680	680	Methane metabolism
group A	6.2.1.1	p720	720	Reductive carboxylate cycle (CO2 fixation)
group A	2.3.1.16	p62	62	Fatty acid elongation in mitochondria
group A	2.3.1.16	p71	71	Fatty acid metabolism
group A	2.3.1.16	p280	280	Valine, leucine and isoleucine degradation
group A	2.3.1.16	p281	281	Geraniol degradation
group A	2.3.1.16	p362	362	Benzoate degradation via hydroxylation
group A	2.3.1.16	p592	592	alpha-Linolenic acid metabolism
group A	2.3.1.16	p642	642	Ethylbenzene degradation
group A	2.3.1.16	p1040	1040	Biosynthesis of unsaturated fatty acids
group A	6.4.1.2	p61	61	Fatty acid biosynthesis
group A	6.4.1.2	p253	253	Tetracycline biosynthesis
group A	6.4.1.2	p254	254	Aflatoxin biosynthesis
group A	6.4.1.2	p620	620	Pyruvate metabolism
group A	6.4.1.2	p640	640	Propanoate metabolism
group A	6.4.1.2	p720	720	Reductive carboxylate cycle (CO2 fixation)
group A	3.1.1.7	p564	564	Glycerophospholipid metabolism
group A	2.7.2.8	p220	220	Arginine biosynthesis
group A	2.7.2.8	p330	330	Arginine and proline metabolism
group A	2.6.1.11	p220	220	Arginine biosynthesis
group A	2.6.1.11	p330	330	Arginine and proline metabolism
group A	3.1.3.2	p627	627	1,4-Dichlorobenzene degradation
group A	3.1.3.2	p730	730	Thiamine metabolism
group A	3.1.3.2	p740	740	Riboflavin metabolism
group A	4.2.1.3	p20	20	Citrate cycle (TCA cycle)
group A	4.2.1.3	p630	630	Glyoxylate and dicarboxylate metabolism
group A	4.2.1.3	p720	720	Reductive carboxylate cycle (CO2 fixation)
group A	1.3.3.6	p71	71	Fatty acid metabolism
group A	1.3.3.6	p410	410	beta-Alanine metabolism
group A	1.3.3.6	p592	592	alpha-Linolenic acid metabolism
group A	1.3.3.6	p640	640	Propanoate metabolism
group A	1.3.3.6	p1040	1040	Biosynthesis of unsaturated fatty acids
group A	3.6.1.7	p620	620	Pyruvate metabolism
group A	3.6.1.7	p627	627	1,4-Dichlorobenzene degradation
group A	2.4.2.7	p230	230	Purine metabolism
group A	3.5.4.4	p230	230	Purine metabolism
group A	2.7.1.20	p230	230	Purine metabolism
group A	3.3.1.1	p270	270	Cysteine and methionine metabolism
group A	4.1.1.50	p270	270	Cysteine and methionine metabolism
group A	4.1.1.50	p330	330	Arginine and proline metabolism
group A	2.6.1.62	p780	780	Biotin metabolism
group A	4.6.1.1	p230	230	Purine metabolism
group A	2.7.4.3	p230	230	Purine metabolism
group A	2.7.4.3	p730	730	Thiamine metabolism
group A	4.3.2.2	p230	230	Purine metabolism
group A	4.3.2.2	p250	250	Alanine, aspartate and glutamate metabolism
group A	6.3.4.4	p230	230	Purine metabolism
group A	6.3.4.4	p250	250	Alanine, aspartate and glutamate metabolism
group A	2.7.1.25	p230	230	Purine metabolism
group A	2.7.1.25	p920	920	Sulfur metabolism
group A	2.6.1.2	p220	220	Arginine biosynthesis
group A	2.6.1.2	p250	250	Alanine, aspartate and glutamate metabolism
group A	2.6.1.2	p710	710	Carbon fixation in photosynthetic organisms
group A	1.1.1.1	p10	10	Glycolysis / Gluconeogenesis
group A	1.1.1.1	p71	71	Fatty acid metabolism
group A	1.1.1.1	p260	260	Glycine, serine and threonine metabolism
group A	1.1.1.1	p350	350	Tyrosine metabolism
group A	1.1.1.1	p592	592	alpha-Linolenic acid metabolism
group A	1.1.1.1	p620	620	Pyruvate metabolism
group A	1.1.1.1	p625	625	Tetrachloroethene degradation
group A	1.1.1.1	p626	626	Naphthalene and anthracene degradation
group A	1.1.1.1	p830	830	Retinol metabolism
group A	1.1.1.1	p980	980	Metabolism of xenobiotics by cytochrome P450
group A	1.1.1.1	p982	982	Drug metabolism - cytochrome P450
group A	2.8.2.2	p140	140	C21-Steroid hormone metabolism
group A	1.2.1.3	p10	10	Glycolysis / Gluconeogenesis
group A	1.2.1.3	p40	40	Pentose and glucuronate interconversions
group A	1.2.1.3	p53	53	Ascorbate and aldarate metabolism
group A	1.2.1.3	p71	71	Fatty acid metabolism
group A	1.2.1.3	p280	280	Valine, leucine and isoleucine degradation
group A	1.2.1.3	p310	310	Lysine degradation
group A	1.2.1.3	p330	330	Arginine and proline metabolism
group A	1.2.1.3	p340	340	Histidine metabolism
group A	1.2.1.3	p380	380	Tryptophan metabolism
group A	1.2.1.3	p410	410	beta-Alanine metabolism
group A	1.2.1.3	p561	561	Glycerolipid metabolism
group A	1.2.1.3	p620	620	Pyruvate metabolism
group A	1.2.1.3	p625	625	Tetrachloroethene degradation
group A	1.2.1.3	p640	640	Propanoate metabolism
group A	1.2.1.3	p770	770	Pantothenate and CoA biosynthesis
group A	1.2.1.3	p903	903	Limonene and pinene degradation
group A	1.2.1.3	p981	981	Insect hormone biosynthesis
group A	1.2.1.5	p10	10	Glycolysis / Gluconeogenesis
group A	1.2.1.5	p340	340	Histidine metabolism
group A	1.2.1.5	p350	350	Tyrosine metabolism
group A	1.2.1.5	p360	360	Phenylalanine metabolism
group A	1.2.1.5	p410	410	beta-Alanine metabolism
group A	1.2.1.5	p980	980	Metabolism of xenobiotics by cytochrome P450
group A	1.2.1.5	p982	982	Drug metabolism - cytochrome P450
group A	1.2.3.1	p280	280	Valine, leucine and isoleucine degradation
group A	1.2.3.1	p350	350	Tyrosine metabolism
group A	1.2.3.1	p380	380	Tryptophan metabolism
group A	1.2.3.1	p750	750	Vitamin B6 metabolism
group A	1.2.3.1	p760	760	Nicotinate and nicotinamide metabolism
group A	1.2.3.1	p830	830	Retinol metabolism
group A	1.2.3.1	p982	982	Drug metabolism - cytochrome P450
group A	1.1.1.21	p40	40	Pentose and glucuronate interconversions
group A	1.1.1.21	p51	51	Fructose and mannose metabolism
group A	1.1.1.21	p52	52	Galactose metabolism
group A	1.1.1.21	p561	561	Glycerolipid metabolism
group A	1.1.1.21	p620	620	Pyruvate metabolism
group A	1.1.1.21	p790	790	Folate biosynthesis
group A	5.1.3.3	p10	10	Glycolysis / Gluconeogenesis
group A	5.1.3.3	p52	52	Galactose metabolism
group A	3.1.3.1	p627	627	1,4-Dichlorobenzene degradation
group A	3.1.3.1	p730	730	Thiamine metabolism
group A	3.1.3.1	p790	790	Folate biosynthesis
group A	3.5.3.4	p230	230	Purine metabolism
group A	3.5.2.5	p230	230	Purine metabolism
group A	3.5.1.54	p220	220	Arginine biosynthesis
group A	3.5.1.54	p330	330	Arginine and proline metabolism
group A	3.5.1.54	p791	791	Atrazine degradation
group A	3.5.1.4	p330	330	Arginine and proline metabolism
group A	3.5.1.4	p360	360	Phenylalanine metabolism
group A	3.5.1.4	p380	380	Tryptophan metabolism
group A	3.5.1.4	p627	627	1,4-Dichlorobenzene degradation
group A	3.5.1.4	p643	643	Styrene degradation
group A	2.3.1.1	p220	220	Arginine biosynthesis
group A	2.3.1.1	p330	330	Arginine and proline metabolism
group A	1.2.1.31	p300	300	Lysine biosynthesis
group A	1.2.1.31	p310	310	Lysine degradation
group A	2.4.2.14	p230	230	Purine metabolism
group A	2.4.2.14	p250	250	Alanine, aspartate and glutamate metabolism
group A	3.5.1.14	p220	220	Arginine biosynthesis
group A	3.5.1.14	p330	330	Arginine and proline metabolism
group A	2.1.2.10	p260	260	Glycine, serine and threonine metabolism
group A	2.1.2.10	p670	670	One carbon pool by folate
group A	2.4.2.18	p400	400	Phenylalanine, tyrosine and tryptophan biosynthesis
group A	4.1.3.27	p400	400	Phenylalanine, tyrosine and tryptophan biosynthesis
group A	4.1.3.27	p405	405	Phenazine biosynthesis
group A	1.13.11.34	p590	590	Arachidonic acid metabolism
group A	1.13.11.31	p590	590	Arachidonic acid metabolism
group A	3.5.3.1	p220	220	Arginine biosynthesis
group A	3.5.3.1	p330	330	Arginine and proline metabolism
group A	2.7.3.3	p330	330	Arginine and proline metabolism
group A	6.3.4.5	p220	220	Arginine biosynthesis
group A	6.3.4.5	p250	250	Alanine, aspartate and glutamate metabolism
group A	6.3.4.5	p330	330	Arginine and proline metabolism
group A	4.3.2.1	p220	220	Arginine biosynthesis
group A	4.3.2.1	p250	250	Alanine, aspartate and glutamate metabolism
group A	4.3.2.1	p330	330	Arginine and proline metabolism
group A	4.1.1.28	p340	340	Histidine metabolism
group A	4.1.1.28	p350	350	Tyrosine metabolism
group A	4.1.1.28	p360	360	Phenylalanine metabolism
group A	4.1.1.28	p380	380	Tryptophan metabolism
group A	4.1.1.28	p901	901	Indole alkaloid biosynthesis
group A	4.1.1.28	p950	950	Isoquinoline alkaloid biosynthesis
group A	4.1.1.28	p965	965	Betalain biosynthesis
group A	2.3.1.87	p380	380	Tryptophan metabolism
group A	2.3.1.5	p232	232	Caffeine metabolism
group A	2.3.1.5	p633	633	Trinitrotoluene degradation
group A	2.3.1.5	p983	983	Drug metabolism - other enzymes
group A	3.5.1.9	p380	380	Tryptophan metabolism
group A	3.5.1.9	p630	630	Glyoxylate and dicarboxylate metabolism
group A	3.1.8.1	p627	627	1,4-Dichlorobenzene degradation
group A	3.1.1.2	p363	363	Bisphenol A degradation
group A	3.1.6.1	p140	140	C21-Steroid hormone metabolism
group A	3.1.6.1	p600	600	Sphingolipid metabolism
group A	6.3.5.4	p250	250	Alanine, aspartate and glutamate metabolism
group A	3.5.1.1	p250	250	Alanine, aspartate and glutamate metabolism
group A	3.5.1.1	p460	460	Cyanoamino acid metabolism
group A	4.1.1.11	p410	410	beta-Alanine metabolism
group A	4.1.1.11	p770	770	Pantothenate and CoA biosynthesis
group A	2.6.1.1	p220	220	Arginine biosynthesis
group A	2.6.1.1	p250	250	Alanine, aspartate and glutamate metabolism
group A	2.6.1.1	p270	270	Cysteine and methionine metabolism
group A	2.6.1.1	p330	330	Arginine and proline metabolism
group A	2.6.1.1	p350	350	Tyrosine metabolism
group A	2.6.1.1	p360	360	Phenylalanine metabolism
group A	2.6.1.1	p400	400	Phenylalanine, tyrosine and tryptophan biosynthesis
group A	2.6.1.1	p401	401	Novobiocin biosynthesis
group A	2.6.1.1	p710	710	Carbon fixation in photosynthetic organisms
group A	2.6.1.1	p950	950	Isoquinoline alkaloid biosynthesis
group A	2.6.1.1	p960	960	Tropane, piperidine and pyridine alkaloid biosynthesis
group A	2.1.3.2	p240	240	Pyrimidine metabolism
group A	2.1.3.2	p250	250	Alanine, aspartate and glutamate metabolism
group A	6.3.1.1	p250	250	Alanine, aspartate and glutamate metabolism
group A	6.3.1.1	p460	460	Cyanoamino acid metabolism
group A	2.7.2.4	p260	260	Glycine, serine and threonine metabolism
group A	2.7.2.4	p261	261	Monobactam biosynthesis
group A	2.7.2.4	p270	270	Cysteine and methionine metabolism
group A	2.7.2.4	p300	300	Lysine biosynthesis
group A	1.2.1.11	p260	260	Glycine, serine and threonine metabolism
group A	1.2.1.11	p261	261	Monobactam biosynthesis
group A	1.2.1.11	p270	270	Cysteine and methionine metabolism
group A	1.2.1.11	p300	300	Lysine biosynthesis
group A	1.3.1.24	p860	860	Porphyrin and chlorophyll metabolism
group A	6.3.4.14	p61	61	Fatty acid biosynthesis
group A	2.8.1.6	p780	780	Biotin metabolism
group A	6.3.4.15	p780	780	Biotin metabolism
group A	6.3.4.11	p780	780	Biotin metabolism
group A	6.3.4.9	p780	780	Biotin metabolism
group A	6.3.4.10	p780	780	Biotin metabolism
group A	3.6.1.17	p230	230	Purine metabolism
group A	3.6.1.17	p240	240	Pyrimidine metabolism
group A	5.4.2.4	p10	10	Glycolysis / Gluconeogenesis
group A	2.6.1.42	p270	270	Cysteine and methionine metabolism
group A	2.6.1.42	p280	280	Valine, leucine and isoleucine degradation
group A	2.6.1.42	p290	290	Valine, leucine and isoleucine biosynthesis
group A	2.6.1.42	p770	770	Pantothenate and CoA biosynthesis
group A	2.6.1.42	p966	966	Glucosinolate biosynthesis
group A	1.3.8.1	p71	71	Fatty acid metabolism
group A	1.3.8.1	p280	280	Valine, leucine and isoleucine degradation
group A	1.3.8.1	p410	410	beta-Alanine metabolism
group A	1.3.8.1	p640	640	Propanoate metabolism
group A	1.3.8.1	p650	650	Butanoate metabolism
group A	6.3.4.16	p220	220	Arginine biosynthesis
group A	6.3.4.16	p250	250	Alanine, aspartate and glutamate metabolism
group A	6.3.4.16	p330	330	Arginine and proline metabolism
group A	6.3.4.16	p910	910	Nitrogen metabolism
group A	6.3.5.5	p240	240	Pyrimidine metabolism
group A	6.3.5.5	p250	250	Alanine, aspartate and glutamate metabolism
group A	4.2.1.1	p910	910	Nitrogen metabolism
group A	1.1.1.184	p590	590	Arachidonic acid metabolism
group A	1.1.1.184	p790	790	Folate biosynthesis
group A	1.1.1.184	p980	980	Metabolism of xenobiotics by cytochrome P450
group A	2.3.1.21	p71	71	Fatty acid metabolism
group A	1.11.1.6	p380	380	Tryptophan metabolism
group A	1.11.1.6	p630	630	Glyoxylate and dicarboxylate metabolism
group A	1.10.3.1	p350	350	Tyrosine metabolism
group A	1.10.3.1	p950	950	Isoquinoline alkaloid biosynthesis
group A	3.1.6.8	p600	600	Sphingolipid metabolism
group A	3.5.1.41	p520	520	Amino sugar and nucleotide sugar metabolism
group A	2.4.1.16	p520	520	Amino sugar and nucleotide sugar metabolism
group A	2.3.1.6	p564	564	Glycerophospholipid metabolism
group A	2.7.1.32	p552	552	Teichoic acid biosynthesis
group A	2.7.1.32	p564	564	Glycerophospholipid metabolism
group A	2.7.7.15	p440	440	Phosphonate and phosphinate metabolism
group A	2.7.7.15	p552	552	Teichoic acid biosynthesis
group A	2.7.7.15	p564	564	Glycerophospholipid metabolism
group A	5.4.99.5	p400	400	Phenylalanine, tyrosine and tryptophan biosynthesis
group A	4.2.3.5	p400	400	Phenylalanine, tyrosine and tryptophan biosynthesis
group A	2.3.3.1	p20	20	Citrate cycle (TCA cycle)
group A	2.3.3.1	p630	630	Glyoxylate and dicarboxylate metabolism
group A	1.3.3.3	p860	860	Porphyrin and chlorophyll metabolism
group A	2.7.3.2	p330	330	Arginine and proline metabolism
group A	3.1.4.17	p230	230	Purine metabolism
group A	3.1.4.53	p230	230	Purine metabolism
group A	4.4.1.8	p270	270	Cysteine and methionine metabolism
group A	4.4.1.8	p450	450	Selenoamino acid metabolism
group A	4.2.1.22	p260	260	Glycine, serine and threonine metabolism
group A	4.2.1.22	p270	270	Cysteine and methionine metabolism
group A	4.4.1.1	p260	260	Glycine, serine and threonine metabolism
group A	4.4.1.1	p270	270	Cysteine and methionine metabolism
group A	4.4.1.1	p450	450	Selenoamino acid metabolism
group A	2.5.1.47	p270	270	Cysteine and methionine metabolism
group A	2.5.1.47	p920	920	Sulfur metabolism
group A	2.9.1.1	p450	450	Selenoamino acid metabolism
group A	2.9.1.1	p970	970	Aminoacyl-tRNA biosynthesis
group A	3.5.4.5	p240	240	Pyrimidine metabolism
group A	3.5.4.5	p983	983	Drug metabolism - other enzymes
group A	2.7.4.14	p240	240	Pyrimidine metabolism
group A	2.7.4.14	p983	983	Drug metabolism - other enzymes
group A	1.6.2.2	p520	520	Amino sugar and nucleotide sugar metabolism
group A	7.1.1.9	p190	190	Oxidative phosphorylation
group A	3.5.4.1	p240	240	Pyrimidine metabolism
group A	3.5.4.1	p330	330	Arginine and proline metabolism
group A	3.5.4.12	p240	240	Pyrimidine metabolism
group A	2.4.1.25	p500	500	Starch and sucrose metabolism
group A	3.2.1.33	p500	500	Starch and sucrose metabolism
group A	2.7.1.76	p230	230	Purine metabolism
group A	2.7.1.74	p230	230	Purine metabolism
group A	2.7.1.74	p240	240	Pyrimidine metabolism
group A	2.7.1.113	p230	230	Purine metabolism
group A	4.1.2.4	p30	30	Pentose phosphate pathway
group A	2.7.1.24	p770	770	Pantothenate and CoA biosynthesis
group A	6.3.3.3	p780	780	Biotin metabolism
group A	2.7.8.2	p440	440	Phosphonate and phosphinate metabolism
group A	2.7.8.2	p564	564	Glycerophospholipid metabolism
group A	2.7.8.2	p565	565	Ether lipid metabolism
group A	2.7.1.107	p561	561	Glycerolipid metabolism
group A	2.7.1.107	p564	564	Glycerophospholipid metabolism
group A	2.3.1.20	p73	73	Cutin, suberine and wax biosynthesis
group A	2.3.1.20	p561	561	Glycerolipid metabolism
group A	2.3.1.57	p330	330	Arginine and proline metabolism
group A	1.5.1.3	p670	670	One carbon pool by folate
group A	1.5.1.3	p790	790	Folate biosynthesis
group A	1.8.1.4	p10	10	Glycolysis / Gluconeogenesis
group A	1.8.1.4	p20	20	Citrate cycle (TCA cycle)
group A	1.8.1.4	p260	260	Glycine, serine and threonine metabolism
group A	1.8.1.4	p280	280	Valine, leucine and isoleucine degradation
group A	1.8.1.4	p310	310	Lysine degradation
group A	1.8.1.4	p380	380	Tryptophan metabolism
group A	1.8.1.4	p620	620	Pyruvate metabolism
group A	1.8.1.4	p640	640	Propanoate metabolism
group A	2.3.1.61	p20	20	Citrate cycle (TCA cycle)
group A	2.3.1.61	p310	310	Lysine degradation
group A	2.3.1.61	p380	380	Tryptophan metabolism
group A	4.1.2.25	p790	790	Folate biosynthesis
group A	3.5.2.3	p240	240	Pyrimidine metabolism
group A	1.3.5.2	p240	240	Pyrimidine metabolism
group A	1.5.1.34	p790	790	Folate biosynthesis
group A	2.5.1.15	p790	790	Folate biosynthesis
group A	3.5.2.2	p240	240	Pyrimidine metabolism
group A	3.5.2.2	p410	410	beta-Alanine metabolism
group A	3.5.2.2	p770	770	Pantothenate and CoA biosynthesis
group A	3.5.2.2	p983	983	Drug metabolism - other enzymes
group A	1.3.1.1	p240	240	Pyrimidine metabolism
group A	1.3.1.1	p410	410	beta-Alanine metabolism
group A	1.3.1.1	p770	770	Pantothenate and CoA biosynthesis
group A	4.2.1.9	p290	290	Valine, leucine and isoleucine biosynthesis
group A	4.2.1.9	p770	770	Pantothenate and CoA biosynthesis
group A	2.5.1.1	p900	900	Terpenoid backbone biosynthesis
group A	4.1.1.33	p900	900	Terpenoid backbone biosynthesis
group A	5.3.3.8	p71	71	Fatty acid metabolism
group A	5.3.3.12	p350	350	Tyrosine metabolism
group A	2.7.1.108	p510	510	N-Glycan biosynthesis
group A	2.4.1.109	p514	514	Other types of O-glycan biosynthesis
group A	2.4.1.109	p515	515	Mannose type O-glycan biosynthesis
group A	3.6.1.23	p240	240	Pyrimidine metabolism
group A	3.6.1.23	p983	983	Drug metabolism - other enzymes
group A	3.4.11.5	p330	330	Arginine and proline metabolism
group A	3.4.17.21	p250	250	Alanine, aspartate and glutamate metabolism
group A	3.4.22.-	p900	900	Terpenoid backbone biosynthesis
group A	4.2.1.17	p62	62	Fatty acid elongation in mitochondria
group A	4.2.1.17	p71	71	Fatty acid metabolism
group A	4.2.1.17	p280	280	Valine, leucine and isoleucine degradation
group A	4.2.1.17	p281	281	Geraniol degradation
group A	4.2.1.17	p310	310	Lysine degradation
group A	4.2.1.17	p360	360	Phenylalanine metabolism
group A	4.2.1.17	p362	362	Benzoate degradation via hydroxylation
group A	4.2.1.17	p380	380	Tryptophan metabolism
group A	4.2.1.17	p410	410	beta-Alanine metabolism
group A	4.2.1.17	p592	592	alpha-Linolenic acid metabolism
group A	4.2.1.17	p627	627	1,4-Dichlorobenzene degradation
group A	4.2.1.17	p640	640	Propanoate metabolism
group A	4.2.1.17	p650	650	Butanoate metabolism
group A	4.2.1.17	p720	720	Reductive carboxylate cycle (CO2 fixation)
group A	4.2.1.17	p903	903	Limonene and pinene degradation
group A	4.2.1.17	p930	930	Caprolactam degradation
group A	4.2.1.17	p1040	1040	Biosynthesis of unsaturated fatty acids
group A	3.3.2.10	p590	590	Arachidonic acid metabolism
group A	3.3.2.10	p625	625	Tetrachloroethene degradation
group A	1.1.1.62	p140	140	C21-Steroid hormone metabolism
group A	2.8.2.4	p140	140	C21-Steroid hormone metabolism
group A	2.7.1.82	p564	564	Glycerophospholipid metabolism
group A	2.7.7.14	p440	440	Phosphonate and phosphinate metabolism
group A	2.7.7.14	p564	564	Glycerophospholipid metabolism
group A	2.7.8.1	p440	440	Phosphonate and phosphinate metabolism
group A	2.7.8.1	p564	564	Glycerophospholipid metabolism
group A	2.7.8.1	p565	565	Ether lipid metabolism
group A	3.2.1.18	p511	511	Other glycan degradation
group A	3.2.1.18	p600	600	Sphingolipid metabolism
group A	3.6.1.11	p230	230	Purine metabolism
group A	2.5.1.21	p100	100	Steroid biosynthesis
group A	2.5.1.21	p909	909	Sesquiterpenoid biosynthesis
group A	2.5.1.29	p900	900	Terpenoid backbone biosynthesis
group A	2.3.1.85	p61	61	Fatty acid biosynthesis
group A	2.3.1.39	p61	61	Fatty acid biosynthesis
group A	2.3.1.179	p61	61	Fatty acid biosynthesis
group A	2.3.1.179	p780	780	Biotin metabolism
group A	2.3.1.41	p61	61	Fatty acid biosynthesis
group A	2.3.1.41	p780	780	Biotin metabolism
group A	1.1.1.100	p61	61	Fatty acid biosynthesis
group A	1.1.1.100	p780	780	Biotin metabolism
group A	4.2.1.59	p61	61	Fatty acid biosynthesis
group A	4.2.1.59	p780	780	Biotin metabolism
group A	1.3.1.9	p61	61	Fatty acid biosynthesis
group A	1.3.1.10	p61	61	Fatty acid biosynthesis
group A	1.3.1.10	p780	780	Biotin metabolism
group A	3.1.2.14	p61	61	Fatty acid biosynthesis
group A	2.3.1.86	p61	61	Fatty acid biosynthesis
group A	1.16.3.1	p860	860	Porphyrin and chlorophyll metabolism
group A	1.18.1.2	p195	195	Photosynthesis
group A	4.99.1.1	p860	860	Porphyrin and chlorophyll metabolism
group A	6.3.2.17	p790	790	Folate biosynthesis
group A	3.5.1.49	p460	460	Cyanoamino acid metabolism
group A	3.5.1.49	p630	630	Glyoxylate and dicarboxylate metabolism
group A	3.5.1.49	p910	910	Nitrogen metabolism
group A	6.3.4.3	p670	670	One carbon pool by folate
group A	6.3.4.3	p720	720	Reductive carboxylate cycle (CO2 fixation)
group A	3.1.3.46	p51	51	Fructose and mannose metabolism
group A	4.1.2.13	p10	10	Glycolysis / Gluconeogenesis
group A	4.1.2.13	p30	30	Pentose phosphate pathway
group A	4.1.2.13	p51	51	Fructose and mannose metabolism
group A	4.1.2.13	p680	680	Methane metabolism
group A	4.1.2.13	p710	710	Carbon fixation in photosynthetic organisms
group A	4.2.1.2	p20	20	Citrate cycle (TCA cycle)
group A	4.2.1.2	p620	620	Pyruvate metabolism
group A	4.2.1.2	p720	720	Reductive carboxylate cycle (CO2 fixation)
group A	3.7.1.2	p350	350	Tyrosine metabolism
group A	3.7.1.2	p643	643	Styrene degradation
group A	2.7.1.6	p52	52	Galactose metabolism
group A	2.7.1.6	p520	520	Amino sugar and nucleotide sugar metabolism
group A	3.2.1.46	p600	600	Sphingolipid metabolism
group A	2.5.1.10	p900	900	Terpenoid backbone biosynthesis
group A	3.2.1.58	p500	500	Starch and sucrose metabolism
group A	3.2.1.3	p500	500	Starch and sucrose metabolism
group A	2.7.1.2	p10	10	Glycolysis / Gluconeogenesis
group A	2.7.1.2	p52	52	Galactose metabolism
group A	2.7.1.2	p500	500	Starch and sucrose metabolism
group A	2.7.1.2	p520	520	Amino sugar and nucleotide sugar metabolism
group A	2.7.1.2	p521	521	Streptomycin biosynthesis
group A	2.7.1.2	p524	524	Neomycin, kanamycin and gentamicin biosynthesis
group A	3.1.1.17	p30	30	Pentose phosphate pathway
group A	3.1.1.17	p53	53	Ascorbate and aldarate metabolism
group A	3.1.1.17	p930	930	Caprolactam degradation
group A	3.5.99.6	p520	520	Amino sugar and nucleotide sugar metabolism
group A	2.3.1.4	p520	520	Amino sugar and nucleotide sugar metabolism
group A	1.1.1.49	p30	30	Pentose phosphate pathway
group A	1.1.1.49	p480	480	Glutathione metabolism
group A	3.1.3.9	p10	10	Glycolysis / Gluconeogenesis
group A	3.1.3.9	p52	52	Galactose metabolism
group A	3.1.3.9	p500	500	Starch and sucrose metabolism
group A	5.3.1.9	p10	10	Glycolysis / Gluconeogenesis
group A	5.3.1.9	p30	30	Pentose phosphate pathway
group A	5.3.1.9	p500	500	Starch and sucrose metabolism
group A	5.3.1.9	p520	520	Amino sugar and nucleotide sugar metabolism
group A	3.2.1.45	p511	511	Other glycan degradation
group A	3.2.1.45	p600	600	Sphingolipid metabolism
group A	2.7.2.11	p330	330	Arginine and proline metabolism
group A	2.7.2.11	p332	332	Carbapenem biosynthesis
group A	1.2.1.41	p330	330	Arginine and proline metabolism
group A	1.2.1.41	p332	332	Carbapenem biosynthesis
group A	4.1.1.15	p250	250	Alanine, aspartate and glutamate metabolism
group A	4.1.1.15	p410	410	beta-Alanine metabolism
group A	4.1.1.15	p430	430	Taurine and hypotaurine metabolism
group A	4.1.1.15	p650	650	Butanoate metabolism
group A	1.4.1.2	p220	220	Arginine biosynthesis
group A	1.4.1.2	p250	250	Alanine, aspartate and glutamate metabolism
group A	1.4.1.2	p330	330	Arginine and proline metabolism
group A	1.4.1.2	p430	430	Taurine and hypotaurine metabolism
group A	1.4.1.2	p910	910	Nitrogen metabolism
group A	1.4.1.3	p220	220	Arginine biosynthesis
group A	1.4.1.3	p250	250	Alanine, aspartate and glutamate metabolism
group A	1.4.1.3	p330	330	Arginine and proline metabolism
group A	1.4.1.3	p470	470	D-Amino acid metabolism
group A	1.4.1.3	p910	910	Nitrogen metabolism
group A	1.4.1.4	p220	220	Arginine biosynthesis
group A	1.4.1.4	p250	250	Alanine, aspartate and glutamate metabolism
group A	1.4.1.4	p330	330	Arginine and proline metabolism
group A	1.4.1.4	p910	910	Nitrogen metabolism
group A	1.4.1.13	p250	250	Alanine, aspartate and glutamate metabolism
group A	1.4.1.13	p910	910	Nitrogen metabolism
group A	6.3.1.2	p220	220	Arginine biosynthesis
group A	6.3.1.2	p250	250	Alanine, aspartate and glutamate metabolism
group A	6.3.1.2	p330	330	Arginine and proline metabolism
group A	6.3.1.2	p630	630	Glyoxylate and dicarboxylate metabolism
group A	6.3.1.2	p910	910	Nitrogen metabolism
group A	6.3.2.2	p270	270	Cysteine and methionine metabolism
group A	6.3.2.2	p480	480	Glutathione metabolism
group A	2.3.1.35	p220	220	Arginine biosynthesis
group A	2.3.1.35	p330	330	Arginine and proline metabolism
group A	3.5.1.2	p220	220	Arginine biosynthesis
group A	3.5.1.2	p250	250	Alanine, aspartate and glutamate metabolism
group A	3.5.1.2	p330	330	Arginine and proline metabolism
group A	3.5.1.2	p470	470	D-Amino acid metabolism
group A	2.6.1.16	p250	250	Alanine, aspartate and glutamate metabolism
group A	2.6.1.16	p520	520	Amino sugar and nucleotide sugar metabolism
group A	1.3.8.6	p71	71	Fatty acid metabolism
group A	1.3.8.6	p310	310	Lysine degradation
group A	1.3.8.6	p362	362	Benzoate degradation via hydroxylation
group A	1.3.8.6	p380	380	Tryptophan metabolism
group A	1.8.1.7	p480	480	Glutathione metabolism
group A	6.3.2.3	p270	270	Cysteine and methionine metabolism
group A	6.3.2.3	p480	480	Glutathione metabolism
group A	2.5.1.18	p480	480	Glutathione metabolism
group A	2.5.1.18	p980	980	Metabolism of xenobiotics by cytochrome P450
group A	2.5.1.18	p982	982	Drug metabolism - cytochrome P450
group A	2.5.1.18	p983	983	Drug metabolism - other enzymes
group A	1.2.1.12	p10	10	Glycolysis / Gluconeogenesis
group A	1.2.1.12	p710	710	Carbon fixation in photosynthetic organisms
group A	2.3.1.15	p561	561	Glycerolipid metabolism
group A	2.3.1.15	p564	564	Glycerophospholipid metabolism
group A	1.1.1.8	p564	564	Glycerophospholipid metabolism
group A	1.1.5.3	p564	564	Glycerophospholipid metabolism
group A	1.1.3.21	p564	564	Glycerophospholipid metabolism
group A	2.7.1.30	p561	561	Glycerolipid metabolism
group A	2.7.1.29	p561	561	Glycerolipid metabolism
group A	2.7.1.29	p680	680	Methane metabolism
group A	2.1.2.1	p260	260	Glycine, serine and threonine metabolism
group A	2.1.2.1	p460	460	Cyanoamino acid metabolism
group A	2.1.2.1	p630	630	Glyoxylate and dicarboxylate metabolism
group A	2.1.2.1	p670	670	One carbon pool by folate
group A	2.1.2.1	p680	680	Methane metabolism
group A	2.4.1.11	p500	500	Starch and sucrose metabolism
group A	1.4.4.2	p260	260	Glycine, serine and threonine metabolism
group A	2.4.1.131	p510	510	N-Glycan biosynthesis
group A	2.4.1.131	p513	513	High-mannose type N-glycan biosynthesis
group A	2.4.1.132	p510	510	N-Glycan biosynthesis
group A	2.4.1.132	p513	513	High-mannose type N-glycan biosynthesis
group A	2.4.1.40	p601	601	Glycosphingolipid biosynthesis - lacto and neolacto series
group A	2.4.1.37	p601	601	Glycosphingolipid biosynthesis - lacto and neolacto series
group A	4.6.1.2	p230	230	Purine metabolism
group A	2.7.4.8	p230	230	Purine metabolism
group A	1.14.14.18	p860	860	Porphyrin and chlorophyll metabolism
group A	2.8.2.-	p380	380	Tryptophan metabolism
group A	2.8.2.-	p513	513	High-mannose type N-glycan biosynthesis
group A	2.8.2.-	p514	514	Other types of O-glycan biosynthesis
group A	2.8.2.-	p532	532	Glycosaminoglycan biosynthesis - chondroitin sulfate / dermatan sulfate
group A	2.8.2.-	p533	533	Glycosaminoglycan biosynthesis - heparan sulfate / heparin
group A	2.8.2.-	p534	534	Glycosaminoglycan biosynthesis - keratan sulfate
group A	2.8.2.-	p624	624	1- and 2-Methylnaphthalene degradation
group A	2.8.2.-	p966	966	Glucosinolate biosynthesis
group A	2.1.1.114	p130	130	Ubiquinone and other terpenoid-quinone biosynthesis
group A	2.7.1.1	p10	10	Glycolysis / Gluconeogenesis
group A	2.7.1.1	p51	51	Fructose and mannose metabolism
group A	2.7.1.1	p52	52	Galactose metabolism
group A	2.7.1.1	p500	500	Starch and sucrose metabolism
group A	2.7.1.1	p520	520	Amino sugar and nucleotide sugar metabolism
group A	2.7.1.1	p521	521	Streptomycin biosynthesis
group A	2.7.1.1	p524	524	Neomycin, kanamycin and gentamicin biosynthesis
group A	4.3.1.3	p340	340	Histidine metabolism
group A	4.1.1.22	p340	340	Histidine metabolism
group A	1.1.1.23	p340	340	Histidine metabolism
group A	2.6.1.9	p340	340	Histidine metabolism
group A	2.6.1.9	p350	350	Tyrosine metabolism
group A	2.6.1.9	p360	360	Phenylalanine metabolism
group A	2.6.1.9	p400	400	Phenylalanine, tyrosine and tryptophan biosynthesis
group A	2.6.1.9	p401	401	Novobiocin biosynthesis
group A	2.6.1.9	p960	960	Tropane, piperidine and pyridine alkaloid biosynthesis
group A	3.1.3.15	p340	340	Histidine metabolism
group A	4.4.1.17	p860	860	Porphyrin and chlorophyll metabolism
group A	4.2.1.36	p300	300	Lysine biosynthesis
group A	2.3.3.14	p300	300	Lysine biosynthesis
group A	2.3.3.14	p620	620	Pyruvate metabolism
group A	1.13.11.5	p350	350	Tyrosine metabolism
group A	1.13.11.5	p643	643	Styrene degradation
group A	1.1.1.3	p260	260	Glycine, serine and threonine metabolism
group A	1.1.1.3	p270	270	Cysteine and methionine metabolism
group A	1.1.1.3	p300	300	Lysine biosynthesis
group A	2.7.1.39	p260	260	Glycine, serine and threonine metabolism
group A	2.3.1.31	p270	270	Cysteine and methionine metabolism
group A	3.2.1.35	p531	531	Glycosaminoglycan degradation
group A	3.1.2.6	p620	620	Pyruvate metabolism
group A	2.7.1.50	p730	730	Thiamine metabolism
group A	2.5.1.61	p860	860	Porphyrin and chlorophyll metabolism
group A	4.1.3.4	p280	280	Valine, leucine and isoleucine degradation
group A	4.1.3.4	p281	281	Geraniol degradation
group A	4.1.3.4	p650	650	Butanoate metabolism
group A	1.1.1.34	p900	900	Terpenoid backbone biosynthesis
group A	2.3.3.10	p280	280	Valine, leucine and isoleucine degradation
group A	2.3.3.10	p650	650	Butanoate metabolism
group A	2.3.3.10	p900	900	Terpenoid backbone biosynthesis
group A	2.4.2.8	p230	230	Purine metabolism
group A	2.4.2.8	p983	983	Drug metabolism - other enzymes
group A	3.1.6.13	p531	531	Glycosaminoglycan degradation
group A	4.2.1.19	p340	340	Histidine metabolism
group A	4.1.1.48	p400	400	Phenylalanine, tyrosine and tryptophan biosynthesis
group A	3.6.1.1	p190	190	Oxidative phosphorylation
group A	2.7.1.67	p562	562	Inositol phosphate metabolism
group A	3.1.4.11	p562	562	Inositol phosphate metabolism
group A	4.6.1.13	p562	562	Inositol phosphate metabolism
group A	3.1.3.64	p562	562	Inositol phosphate metabolism
group A	3.1.3.36	p562	562	Inositol phosphate metabolism
group A	3.1.3.57	p562	562	Inositol phosphate metabolism
group A	3.1.3.56	p562	562	Inositol phosphate metabolism
group A	3.1.3.62	p562	562	Inositol phosphate metabolism
group A	1.11.1.8	p350	350	Tyrosine metabolism
group A	1.1.1.41	p20	20	Citrate cycle (TCA cycle)
group A	1.1.1.42	p20	20	Citrate cycle (TCA cycle)
group A	1.1.1.42	p480	480	Glutathione metabolism
group A	1.1.1.42	p720	720	Reductive carboxylate cycle (CO2 fixation)
group A	4.1.3.1	p630	630	Glyoxylate and dicarboxylate metabolism
group A	5.3.3.2	p900	900	Terpenoid backbone biosynthesis
group A	3.1.1.59	p981	981	Insect hormone biosynthesis
group A	2.7.1.3	p51	51	Fructose and mannose metabolism
group A	1.1.1.86	p290	290	Valine, leucine and isoleucine biosynthesis
group A	1.1.1.86	p770	770	Pantothenate and CoA biosynthesis
group A	4.2.1.12	p30	30	Pentose phosphate pathway
group A	1.1.2.4	p620	620	Pyruvate metabolism
group A	1.1.1.27	p10	10	Glycolysis / Gluconeogenesis
group A	1.1.1.27	p270	270	Cysteine and methionine metabolism
group A	1.1.1.27	p620	620	Pyruvate metabolism
group A	1.1.1.27	p640	640	Propanoate metabolism
group A	1.1.2.3	p620	620	Pyruvate metabolism
group A	2.4.1.22	p52	52	Galactose metabolism
group A	4.4.1.5	p620	620	Pyruvate metabolism
group A	3.3.2.6	p590	590	Arachidonic acid metabolism
group A	4.4.1.20	p590	590	Arachidonic acid metabolism
group A	3.1.1.34	p561	561	Glycerolipid metabolism
group A	1.3.8.8	p71	71	Fatty acid metabolism
group A	6.2.1.3	p61	61	Fatty acid biosynthesis
group A	6.2.1.3	p71	71	Fatty acid metabolism
group A	2.3.1.32	p310	310	Lysine degradation
group A	1.1.1.38	p620	620	Pyruvate metabolism
group A	1.1.1.39	p620	620	Pyruvate metabolism
group A	1.1.1.39	p710	710	Carbon fixation in photosynthetic organisms
group A	1.1.1.40	p620	620	Pyruvate metabolism
group A	1.1.1.40	p710	710	Carbon fixation in photosynthetic organisms
group A	2.3.3.9	p620	620	Pyruvate metabolism
group A	2.3.3.9	p630	630	Glyoxylate and dicarboxylate metabolism
group A	2.7.7.13	p51	51	Fructose and mannose metabolism
group A	2.7.7.13	p520	520	Amino sugar and nucleotide sugar metabolism
group A	2.7.7.13	p541	541	O-Antigen nucleotide sugar biosynthesis
group A	5.3.1.8	p51	51	Fructose and mannose metabolism
group A	5.3.1.8	p520	520	Amino sugar and nucleotide sugar metabolism
group A	5.3.1.8	p541	541	O-Antigen nucleotide sugar biosynthesis
group A	3.5.4.9	p670	670	One carbon pool by folate
group A	3.5.4.9	p720	720	Reductive carboxylate cycle (CO2 fixation)
group A	2.5.1.6	p270	270	Cysteine and methionine metabolism
group A	2.5.1.6	p999	999	Biosynthesis of various plant secondary metabolites
group A	2.1.2.9	p670	670	One carbon pool by folate
group A	2.1.2.9	p970	970	Aminoacyl-tRNA biosynthesis
group A	2.1.1.16	p564	564	Glycerophospholipid metabolism
group A	6.4.1.4	p280	280	Valine, leucine and isoleucine degradation
group A	1.5.1.5	p670	670	One carbon pool by folate
group A	1.5.1.5	p720	720	Reductive carboxylate cycle (CO2 fixation)
group A	1.5.1.15	p670	670	One carbon pool by folate
group A	1.5.1.20	p670	670	One carbon pool by folate
group A	1.5.1.20	p720	720	Reductive carboxylate cycle (CO2 fixation)
group A	4.2.1.18	p280	280	Valine, leucine and isoleucine degradation
group A	1.2.1.27	p280	280	Valine, leucine and isoleucine degradation
group A	1.2.1.27	p640	640	Propanoate metabolism
group A	5.1.99.1	p280	280	Valine, leucine and isoleucine degradation
group A	5.1.99.1	p630	630	Glyoxylate and dicarboxylate metabolism
group A	5.1.99.1	p640	640	Propanoate metabolism
group A	5.1.99.1	p720	720	Reductive carboxylate cycle (CO2 fixation)
group A	5.4.99.2	p280	280	Valine, leucine and isoleucine degradation
group A	5.4.99.2	p630	630	Glyoxylate and dicarboxylate metabolism
group A	5.4.99.2	p640	640	Propanoate metabolism
group A	5.4.99.2	p720	720	Reductive carboxylate cycle (CO2 fixation)
group A	2.7.1.36	p900	900	Terpenoid backbone biosynthesis
group A	1.14.15.18	p100	100	Steroid biosynthesis
group A	1.14.13.8	p982	982	Drug metabolism - cytochrome P450
group A	1.14.17.1	p350	350	Tyrosine metabolism
group A	1.14.99.22	p981	981	Insect hormone biosynthesis
group A	1.14.13.9	p380	380	Tryptophan metabolism
group A	1.14.18.1	p350	350	Tyrosine metabolism
group A	1.14.18.1	p740	740	Riboflavin metabolism
group A	1.14.18.1	p950	950	Isoquinoline alkaloid biosynthesis
group A	1.14.18.1	p965	965	Betalain biosynthesis
group A	1.14.16.1	p360	360	Phenylalanine metabolism
group A	1.14.16.1	p400	400	Phenylalanine, tyrosine and tryptophan biosynthesis
group A	1.14.16.1	p790	790	Folate biosynthesis
group A	1.14.14.17	p100	100	Steroid biosynthesis
group A	1.14.14.17	p909	909	Sesquiterpenoid biosynthesis
group A	1.14.15.4	p140	140	C21-Steroid hormone metabolism
group A	1.14.14.19	p140	140	C21-Steroid hormone metabolism
group A	1.14.14.16	p140	140	C21-Steroid hormone metabolism
group A	1.14.16.4	p380	380	Tryptophan metabolism
group A	1.14.16.4	p790	790	Folate biosynthesis
group A	1.14.16.2	p350	350	Tyrosine metabolism
group A	1.14.16.2	p790	790	Folate biosynthesis
group A	1.14.16.2	p950	950	Isoquinoline alkaloid biosynthesis
group A	5.5.1.4	p521	521	Streptomycin biosynthesis
group A	5.5.1.4	p562	562	Inositol phosphate metabolism
group A	2.4.99.10	p601	601	Glycosphingolipid biosynthesis - lacto and neolacto series
group A	2.4.2.19	p760	760	Nicotinate and nicotinamide metabolism
group A	2.7.7.18	p760	760	Nicotinate and nicotinamide metabolism
group A	6.3.4.21	p760	760	Nicotinate and nicotinamide metabolism
group A	1.14.13.39	p220	220	Arginine biosynthesis
group A	1.14.13.39	p330	330	Arginine and proline metabolism
group A	2.7.4.6	p230	230	Purine metabolism
group A	2.7.4.6	p240	240	Pyrimidine metabolism
group A	2.7.4.6	p983	983	Drug metabolism - other enzymes
group A	3.6.1.9	p230	230	Purine metabolism
group A	3.6.1.9	p240	240	Pyrimidine metabolism
group A	3.6.1.9	p500	500	Starch and sucrose metabolism
group A	3.6.1.9	p740	740	Riboflavin metabolism
group A	3.6.1.9	p760	760	Nicotinate and nicotinamide metabolism
group A	3.6.1.9	p770	770	Pantothenate and CoA biosynthesis
group A	3.2.1.-	p53	53	Ascorbate and aldarate metabolism
group A	3.2.1.-	p130	130	Ubiquinone and other terpenoid-quinone biosynthesis
group A	3.2.1.-	p531	531	Glycosaminoglycan degradation
group A	3.2.1.28	p500	500	Starch and sucrose metabolism
group A	3.2.1.1	p500	500	Starch and sucrose metabolism
group A	3.2.1.22	p52	52	Galactose metabolism
group A	3.2.1.22	p561	561	Glycerolipid metabolism
group A	3.2.1.22	p600	600	Sphingolipid metabolism
group A	3.2.1.22	p603	603	Glycosphingolipid biosynthesis - globo series
group A	3.2.1.20	p52	52	Galactose metabolism
group A	3.2.1.20	p500	500	Starch and sucrose metabolism
group A	3.2.1.24	p511	511	Other glycan degradation
group A	3.2.1.51	p511	511	Other glycan degradation
group A	3.2.1.50	p531	531	Glycosaminoglycan degradation
group A	3.2.1.52	p511	511	Other glycan degradation
group A	3.2.1.52	p513	513	High-mannose type N-glycan biosynthesis
group A	3.2.1.52	p520	520	Amino sugar and nucleotide sugar metabolism
group A	3.2.1.52	p531	531	Glycosaminoglycan degradation
group A	3.2.1.52	p600	600	Sphingolipid metabolism
group A	3.2.1.52	p603	603	Glycosphingolipid biosynthesis - globo series
group A	3.2.1.52	p604	604	Glycosphingolipid biosynthesis - ganglio series
group A	3.2.1.26	p52	52	Galactose metabolism
group A	3.2.1.26	p500	500	Starch and sucrose metabolism
group A	3.2.1.23	p52	52	Galactose metabolism
group A	3.2.1.23	p511	511	Other glycan degradation
group A	3.2.1.23	p531	531	Glycosaminoglycan degradation
group A	3.2.1.23	p600	600	Sphingolipid metabolism
group A	3.2.1.23	p604	604	Glycosphingolipid biosynthesis - ganglio series
group A	3.2.1.31	p40	40	Pentose and glucuronate interconversions
group A	3.2.1.31	p53	53	Ascorbate and aldarate metabolism
group A	3.2.1.31	p500	500	Starch and sucrose metabolism
group A	3.2.1.31	p531	531	Glycosaminoglycan degradation
group A	3.2.1.31	p860	860	Porphyrin and chlorophyll metabolism
group A	3.2.1.31	p944	944	Flavone and flavonol biosynthesis
group A	3.2.1.31	p983	983	Drug metabolism - other enzymes
group A	3.2.1.25	p511	511	Other glycan degradation
group A	3.2.1.14	p520	520	Amino sugar and nucleotide sugar metabolism
group A	3.2.1.113	p510	510	N-Glycan biosynthesis
group A	3.2.1.113	p513	513	High-mannose type N-glycan biosynthesis
group A	3.2.1.114	p510	510	N-Glycan biosynthesis
group A	3.2.1.114	p513	513	High-mannose type N-glycan biosynthesis
group A	3.2.1.106	p510	510	N-Glycan biosynthesis
group A	3.2.1.10	p52	52	Galactose metabolism
group A	3.2.1.10	p500	500	Starch and sucrose metabolism
group A	3.2.1.48	p500	500	Starch and sucrose metabolism
group A	2.4.1.141	p510	510	N-Glycan biosynthesis
group A	2.4.1.141	p513	513	High-mannose type N-glycan biosynthesis
group A	2.4.1.142	p510	510	N-Glycan biosynthesis
group A	2.4.1.142	p513	513	High-mannose type N-glycan biosynthesis
group A	2.4.99.18	p510	510	N-Glycan biosynthesis
group A	2.4.99.18	p513	513	High-mannose type N-glycan biosynthesis
group A	2.4.1.117	p510	510	N-Glycan biosynthesis
group A	2.4.1.83	p510	510	N-Glycan biosynthesis
group A	2.1.3.3	p220	220	Arginine biosynthesis
group A	2.1.3.3	p330	330	Arginine and proline metabolism
group A	4.1.1.17	p330	330	Arginine and proline metabolism
group A	4.1.1.17	p480	480	Glutathione metabolism
group A	2.6.1.13	p330	330	Arginine and proline metabolism
group A	2.4.2.10	p240	240	Pyrimidine metabolism
group A	2.4.2.10	p983	983	Drug metabolism - other enzymes
group A	1.3.1.14	p240	240	Pyrimidine metabolism
group A	4.1.1.23	p240	240	Pyrimidine metabolism
group A	1.2.4.2	p20	20	Citrate cycle (TCA cycle)
group A	1.2.4.2	p310	310	Lysine degradation
group A	1.2.4.2	p380	380	Tryptophan metabolism
group A	6.3.2.1	p410	410	beta-Alanine metabolism
group A	6.3.2.1	p770	770	Pantothenate and CoA biosynthesis
group A	3.5.1.22	p770	770	Pantothenate and CoA biosynthesis
group A	2.7.1.33	p770	770	Pantothenate and CoA biosynthesis
group A	2.7.7.3	p770	770	Pantothenate and CoA biosynthesis
group A	1.11.1.-	p480	480	Glutathione metabolism
group A	1.11.1.9	p480	480	Glutathione metabolism
group A	1.11.1.9	p590	590	Arachidonic acid metabolism
group A	2.1.1.28	p350	350	Tyrosine metabolism
group A	1.8.4.8	p920	920	Sulfur metabolism
group A	2.7.7.41	p564	564	Glycerophospholipid metabolism
group A	2.3.1.43	p564	564	Glycerophospholipid metabolism
group A	2.1.1.17	p564	564	Glycerophospholipid metabolism
group A	4.1.1.65	p564	564	Glycerophospholipid metabolism
group A	5.4.2.3	p520	520	Amino sugar and nucleotide sugar metabolism
group A	4.1.1.32	p10	10	Glycolysis / Gluconeogenesis
group A	4.1.1.32	p20	20	Citrate cycle (TCA cycle)
group A	4.1.1.32	p620	620	Pyruvate metabolism
group A	4.1.1.49	p10	10	Glycolysis / Gluconeogenesis
group A	4.1.1.49	p20	20	Citrate cycle (TCA cycle)
group A	4.1.1.49	p620	620	Pyruvate metabolism
group A	4.1.1.49	p710	710	Carbon fixation in photosynthetic organisms
group A	5.4.2.2	p10	10	Glycolysis / Gluconeogenesis
group A	5.4.2.2	p30	30	Pentose phosphate pathway
group A	5.4.2.2	p52	52	Galactose metabolism
group A	5.4.2.2	p230	230	Purine metabolism
group A	5.4.2.2	p500	500	Starch and sucrose metabolism
group A	5.4.2.2	p520	520	Amino sugar and nucleotide sugar metabolism
group A	5.4.2.2	p521	521	Streptomycin biosynthesis
group A	5.4.2.8	p51	51	Fructose and mannose metabolism
group A	5.4.2.8	p520	520	Amino sugar and nucleotide sugar metabolism
group A	5.4.2.8	p541	541	O-Antigen nucleotide sugar biosynthesis
group A	1.1.1.44	p30	30	Pentose phosphate pathway
group A	1.1.1.44	p480	480	Glutathione metabolism
group A	1.1.1.95	p260	260	Glycine, serine and threonine metabolism
group A	1.1.1.95	p270	270	Cysteine and methionine metabolism
group A	1.1.1.95	p680	680	Methane metabolism
group A	2.7.2.3	p10	10	Glycolysis / Gluconeogenesis
group A	2.7.2.3	p710	710	Carbon fixation in photosynthetic organisms
group A	3.1.1.-	p51	51	Fructose and mannose metabolism
group A	3.1.1.-	p53	53	Ascorbate and aldarate metabolism
group A	3.1.1.-	p363	363	Bisphenol A degradation
group A	3.1.1.-	p564	564	Glycerophospholipid metabolism
group A	3.1.1.-	p623	623	2,4-Dichlorobenzoate degradation
group A	3.1.1.-	p640	640	Propanoate metabolism
group A	3.1.1.-	p830	830	Retinol metabolism
group A	3.1.1.-	p900	900	Terpenoid backbone biosynthesis
group A	3.1.1.-	p940	940	Phenylpropanoid biosynthesis
group A	3.1.1.-	p960	960	Tropane, piperidine and pyridine alkaloid biosynthesis
group A	3.1.4.50	p563	563	Glycosylphosphatidylinositol(GPI)-anchor biosynthesis
group A	3.1.1.5	p564	564	Glycerophospholipid metabolism
group A	3.1.1.4	p564	564	Glycerophospholipid metabolism
group A	3.1.1.4	p565	565	Ether lipid metabolism
group A	3.1.1.4	p590	590	Arachidonic acid metabolism
group A	3.1.1.4	p591	591	Linoleic acid metabolism
group A	3.1.1.4	p592	592	alpha-Linolenic acid metabolism
group A	3.1.4.3	p562	562	Inositol phosphate metabolism
group A	3.1.4.3	p564	564	Glycerophospholipid metabolism
group A	3.1.4.3	p565	565	Ether lipid metabolism
group A	3.1.4.4	p564	564	Glycerophospholipid metabolism
group A	3.1.4.4	p565	565	Ether lipid metabolism
group A	2.7.4.2	p900	900	Terpenoid backbone biosynthesis
group A	6.3.2.5	p770	770	Pantothenate and CoA biosynthesis
group A	4.1.1.36	p770	770	Pantothenate and CoA biosynthesis
group A	4.2.1.11	p10	10	Glycolysis / Gluconeogenesis
group A	4.2.1.11	p680	680	Methane metabolism
group A	3.5.4.19	p340	340	Histidine metabolism
group A	3.6.1.31	p340	340	Histidine metabolism
group A	6.3.4.13	p230	230	Purine metabolism
group A	4.1.1.21	p230	230	Purine metabolism
group A	6.3.2.6	p230	230	Purine metabolism
group A	5.3.1.24	p400	400	Phenylalanine, tyrosine and tryptophan biosynthesis
group A	6.3.3.1	p230	230	Purine metabolism
group A	6.3.5.3	p230	230	Purine metabolism
group A	2.1.2.3	p230	230	Purine metabolism
group A	2.1.2.3	p670	670	One carbon pool by folate
group A	2.1.2.2	p230	230	Purine metabolism
group A	2.1.2.2	p670	670	One carbon pool by folate
group A	2.4.1.1	p500	500	Starch and sucrose metabolism
group A	2.6.1.52	p260	260	Glycine, serine and threonine metabolism
group A	2.6.1.52	p270	270	Cysteine and methionine metabolism
group A	2.6.1.52	p680	680	Methane metabolism
group A	2.6.1.52	p750	750	Vitamin B6 metabolism
group A	3.2.1.15	p40	40	Pentose and glucuronate interconversions
group A	3.2.1.15	p500	500	Starch and sucrose metabolism
group A	2.4.1.41	p512	512	O-Glycan biosynthesis
group A	2.4.1.41	p514	514	Other types of O-glycan biosynthesis
group A	2.7.7.8	p230	230	Purine metabolism
group A	2.7.7.8	p240	240	Pyrimidine metabolism
group A	4.2.1.24	p860	860	Porphyrin and chlorophyll metabolism
group A	1.14.11.2	p330	330	Arginine and proline metabolism
group A	6.4.1.3	p280	280	Valine, leucine and isoleucine degradation
group A	6.4.1.3	p630	630	Glyoxylate and dicarboxylate metabolism
group A	6.4.1.3	p640	640	Propanoate metabolism
group A	6.4.1.3	p720	720	Reductive carboxylate cycle (CO2 fixation)
group A	2.5.1.58	p900	900	Terpenoid backbone biosynthesis
group A	4.2.1.51	p400	400	Phenylalanine, tyrosine and tryptophan biosynthesis
group A	1.3.1.13	p400	400	Phenylalanine, tyrosine and tryptophan biosynthesis
group A	1.14.99.1	p590	590	Arachidonic acid metabolism
group A	5.3.99.2	p590	590	Arachidonic acid metabolism
group A	2.1.1.100	p900	900	Terpenoid backbone biosynthesis
group A	1.3.3.4	p860	860	Porphyrin and chlorophyll metabolism
group A	4.2.1.70	p240	240	Pyrimidine metabolism
group A	2.4.2.1	p230	230	Purine metabolism
group A	2.4.2.1	p240	240	Pyrimidine metabolism
group A	2.4.2.1	p760	760	Nicotinate and nicotinamide metabolism
group A	1.2.3.8	p750	750	Vitamin B6 metabolism
group A	1.4.3.5	p750	750	Vitamin B6 metabolism
group A	1.5.4.1	p480	480	Glutathione metabolism
group A	1.5.4.1	p790	790	Folate biosynthesis
group A	1.5.1.2	p330	330	Arginine and proline metabolism
group A	6.4.1.1	p20	20	Citrate cycle (TCA cycle)
group A	6.4.1.1	p620	620	Pyruvate metabolism
group A	6.4.1.1	p720	720	Reductive carboxylate cycle (CO2 fixation)
group A	4.1.1.1	p10	10	Glycolysis / Gluconeogenesis
group A	1.2.4.1	p10	10	Glycolysis / Gluconeogenesis
group A	1.2.4.1	p20	20	Citrate cycle (TCA cycle)
group A	1.2.4.1	p620	620	Pyruvate metabolism
group A	2.3.1.12	p10	10	Glycolysis / Gluconeogenesis
group A	2.3.1.12	p20	20	Citrate cycle (TCA cycle)
group A	2.3.1.12	p620	620	Pyruvate metabolism
group A	2.7.1.40	p10	10	Glycolysis / Gluconeogenesis
group A	2.7.1.40	p230	230	Purine metabolism
group A	2.7.1.40	p620	620	Pyruvate metabolism
group A	1.1.1.105	p830	830	Retinol metabolism
group A	2.5.1.9	p740	740	Riboflavin metabolism
group A	2.7.1.15	p30	30	Pentose phosphate pathway
group A	1.17.4.1	p230	230	Purine metabolism
group A	1.17.4.1	p240	240	Pyrimidine metabolism
group A	1.17.4.1	p480	480	Glutathione metabolism
group A	1.17.4.1	p983	983	Drug metabolism - other enzymes
group A	2.7.6.1	p30	30	Pentose phosphate pathway
group A	2.7.6.1	p230	230	Purine metabolism
group A	5.1.3.1	p30	30	Pentose phosphate pathway
group A	5.1.3.1	p40	40	Pentose and glucuronate interconversions
group A	5.1.3.1	p710	710	Carbon fixation in photosynthetic organisms
group A	5.3.1.6	p30	30	Pentose phosphate pathway
group A	5.3.1.6	p51	51	Fructose and mannose metabolism
group A	5.3.1.6	p710	710	Carbon fixation in photosynthetic organisms
group A	1.5.1.7	p300	300	Lysine biosynthesis
group A	1.5.1.7	p310	310	Lysine degradation
group A	1.5.1.10	p300	300	Lysine biosynthesis
group A	1.5.1.10	p310	310	Lysine degradation
group A	2.7.9.3	p450	450	Selenoamino acid metabolism
group A	1.1.1.153	p790	790	Folate biosynthesis
group A	2.3.1.50	p600	600	Sphingolipid metabolism
group A	2.6.1.51	p260	260	Glycine, serine and threonine metabolism
group A	1.1.1.25	p400	400	Phenylalanine, tyrosine and tryptophan biosynthesis
group A	1.1.1.25	p999	999	Biosynthesis of various plant secondary metabolites
group A	1.1.1.282	p400	400	Phenylalanine, tyrosine and tryptophan biosynthesis
group A	2.7.1.71	p400	400	Phenylalanine, tyrosine and tryptophan biosynthesis
group A	2.5.1.16	p270	270	Cysteine and methionine metabolism
group A	2.5.1.16	p330	330	Arginine and proline metabolism
group A	2.5.1.16	p410	410	beta-Alanine metabolism
group A	2.5.1.16	p480	480	Glutathione metabolism
group A	3.1.4.12	p600	600	Sphingolipid metabolism
group A	1.14.19.1	p1040	1040	Biosynthesis of unsaturated fatty acids
group A	5.3.3.1	p140	140	C21-Steroid hormone metabolism
group A	5.3.3.1	p984	984	Steroid degradation
group A	3.1.1.13	p100	100	Steroid biosynthesis
group A	3.1.6.2	p140	140	C21-Steroid hormone metabolism
group A	6.2.1.5	p20	20	Citrate cycle (TCA cycle)
group A	6.2.1.5	p640	640	Propanoate metabolism
group A	6.2.1.5	p660	660	C5-Branched dibasic acid metabolism
group A	6.2.1.5	p720	720	Reductive carboxylate cycle (CO2 fixation)
group A	6.2.1.4	p20	20	Citrate cycle (TCA cycle)
group A	6.2.1.4	p640	640	Propanoate metabolism
group A	1.2.1.24	p250	250	Alanine, aspartate and glutamate metabolism
group A	1.2.1.24	p650	650	Butanoate metabolism
group A	1.2.1.24	p760	760	Nicotinate and nicotinamide metabolism
group A	2.7.7.5	p920	920	Sulfur metabolism
group A	2.7.7.4	p230	230	Purine metabolism
group A	2.7.7.4	p261	261	Monobactam biosynthesis
group A	2.7.7.4	p450	450	Selenoamino acid metabolism
group A	2.7.7.4	p920	920	Sulfur metabolism
group A	4.1.1.29	p430	430	Taurine and hypotaurine metabolism
group A	1.8.1.2	p920	920	Sulfur metabolism
group A	2.7.6.2	p730	730	Thiamine metabolism
group A	2.5.1.3	p730	730	Thiamine metabolism
group A	2.1.1.96	p450	450	Selenoamino acid metabolism
group A	1.8.1.9	p240	240	Pyrimidine metabolism
group A	1.8.1.9	p450	450	Selenoamino acid metabolism
group A	2.8.1.1	p920	920	Sulfur metabolism
group A	4.1.2.5	p260	260	Glycine, serine and threonine metabolism
group A	4.3.1.19	p260	260	Glycine, serine and threonine metabolism
group A	4.3.1.19	p290	290	Valine, leucine and isoleucine biosynthesis
group A	4.2.3.1	p260	260	Glycine, serine and threonine metabolism
group A	4.2.3.1	p750	750	Vitamin B6 metabolism
group A	5.3.99.5	p590	590	Arachidonic acid metabolism
group A	2.7.1.21	p240	240	Pyrimidine metabolism
group A	2.7.1.21	p983	983	Drug metabolism - other enzymes
group A	2.7.4.9	p240	240	Pyrimidine metabolism
group A	2.1.1.45	p240	240	Pyrimidine metabolism
group A	2.1.1.45	p670	670	One carbon pool by folate
group A	2.2.1.2	p30	30	Pentose phosphate pathway
group A	2.2.1.1	p30	30	Pentose phosphate pathway
group A	2.2.1.1	p710	710	Carbon fixation in photosynthetic organisms
group A	2.2.1.1	p1051	1051	Biosynthesis of ansamycins
group A	3.1.3.12	p500	500	Starch and sucrose metabolism
group A	3.1.1.3	p561	561	Glycerolipid metabolism
group A	5.3.1.1	p10	10	Glycolysis / Gluconeogenesis
group A	5.3.1.1	p51	51	Fructose and mannose metabolism
group A	5.3.1.1	p562	562	Inositol phosphate metabolism
group A	5.3.1.1	p710	710	Carbon fixation in photosynthetic organisms
group A	6.1.1.7	p970	970	Aminoacyl-tRNA biosynthesis
group A	6.1.1.19	p970	970	Aminoacyl-tRNA biosynthesis
group A	6.1.1.12	p970	970	Aminoacyl-tRNA biosynthesis
group A	6.1.1.22	p970	970	Aminoacyl-tRNA biosynthesis
group A	6.1.1.16	p970	970	Aminoacyl-tRNA biosynthesis
group A	6.1.1.17	p860	860	Porphyrin and chlorophyll metabolism
group A	6.1.1.17	p970	970	Aminoacyl-tRNA biosynthesis
group A	6.1.1.18	p970	970	Aminoacyl-tRNA biosynthesis
group A	6.1.1.14	p970	970	Aminoacyl-tRNA biosynthesis
group A	6.1.1.21	p970	970	Aminoacyl-tRNA biosynthesis
group A	6.1.1.5	p970	970	Aminoacyl-tRNA biosynthesis
group A	6.1.1.4	p970	970	Aminoacyl-tRNA biosynthesis
group A	6.1.1.6	p970	970	Aminoacyl-tRNA biosynthesis
group A	6.1.1.10	p450	450	Selenoamino acid metabolism
group A	6.1.1.10	p970	970	Aminoacyl-tRNA biosynthesis
group A	6.1.1.20	p970	970	Aminoacyl-tRNA biosynthesis
group A	6.1.1.15	p970	970	Aminoacyl-tRNA biosynthesis
group A	6.1.1.11	p970	970	Aminoacyl-tRNA biosynthesis
group A	6.1.1.3	p970	970	Aminoacyl-tRNA biosynthesis
group A	6.1.1.2	p970	970	Aminoacyl-tRNA biosynthesis
group A	6.1.1.1	p970	970	Aminoacyl-tRNA biosynthesis
group A	6.1.1.9	p970	970	Aminoacyl-tRNA biosynthesis
group A	1.13.11.11	p380	380	Tryptophan metabolism
group A	4.2.1.20	p260	260	Glycine, serine and threonine metabolism
group A	4.2.1.20	p400	400	Phenylalanine, tyrosine and tryptophan biosynthesis
group A	4.1.1.25	p350	350	Tyrosine metabolism
group A	4.1.1.25	p680	680	Methane metabolism
group A	4.1.1.25	p950	950	Isoquinoline alkaloid biosynthesis
group A	2.6.1.5	p130	130	Ubiquinone and other terpenoid-quinone biosynthesis
group A	2.6.1.5	p270	270	Cysteine and methionine metabolism
group A	2.6.1.5	p350	350	Tyrosine metabolism
group A	2.6.1.5	p360	360	Phenylalanine metabolism
group A	2.6.1.5	p400	400	Phenylalanine, tyrosine and tryptophan biosynthesis
group A	2.6.1.5	p401	401	Novobiocin biosynthesis
group A	2.6.1.5	p950	950	Isoquinoline alkaloid biosynthesis
group A	2.6.1.5	p960	960	Tropane, piperidine and pyridine alkaloid biosynthesis
group A	2.4.2.9	p240	240	Pyrimidine metabolism
group A	1.7.3.3	p230	230	Purine metabolism
group A	1.7.3.3	p232	232	Caffeine metabolism
group A	6.3.4.6	p220	220	Arginine biosynthesis
group A	6.3.4.6	p330	330	Arginine and proline metabolism
group A	6.3.4.6	p791	791	Atrazine degradation
group A	2.7.1.48	p240	240	Pyrimidine metabolism
group A	2.7.1.48	p983	983	Drug metabolism - other enzymes
group A	2.4.2.3	p240	240	Pyrimidine metabolism
group A	2.4.2.3	p983	983	Drug metabolism - other enzymes
group A	2.1.1.107	p860	860	Porphyrin and chlorophyll metabolism
group A	4.2.1.75	p860	860	Porphyrin and chlorophyll metabolism
group A	4.1.1.37	p860	860	Porphyrin and chlorophyll metabolism
group A	1.17.1.4	p230	230	Purine metabolism
group A	1.17.3.2	p230	230	Purine metabolism
group A	1.17.3.2	p232	232	Caffeine metabolism
group A	1.17.3.2	p983	983	Drug metabolism - other enzymes
group A	2.7.1.17	p40	40	Pentose and glucuronate interconversions
group A	3.1.4.-	p565	565	Ether lipid metabolism
group A	3.3.2.-	p590	590	Arachidonic acid metabolism
group A	3.3.2.-	p591	591	Linoleic acid metabolism
group A	3.3.2.-	p624	624	1- and 2-Methylnaphthalene degradation
group A	3.3.2.-	p982	982	Drug metabolism - cytochrome P450
group A	1.1.1.2	p10	10	Glycolysis / Gluconeogenesis
group A	1.1.1.2	p40	40	Pentose and glucuronate interconversions
group A	1.1.1.2	p53	53	Ascorbate and aldarate metabolism
group A	1.1.1.2	p561	561	Glycerolipid metabolism
group A	1.1.1.2	p620	620	Pyruvate metabolism
group A	1.1.1.2	p930	930	Caprolactam degradation
group A	2.4.1.69	p601	601	Glycosphingolipid biosynthesis - lacto and neolacto series
group A	2.4.1.69	p603	603	Glycosphingolipid biosynthesis - globo series
group A	2.7.7.12	p52	52	Galactose metabolism
group A	2.7.7.12	p520	520	Amino sugar and nucleotide sugar metabolism
group A	2.4.1.150	p601	601	Glycosphingolipid biosynthesis - lacto and neolacto series
group A	2.6.1.38	p340	340	Histidine metabolism
group A	5.1.99.4	p120	120	Primary bile acid biosynthesis
group A	2.1.1.1	p760	760	Nicotinate and nicotinamide metabolism
group A	1.1.1.43	p30	30	Pentose phosphate pathway
group A	1.1.1.43	p480	480	Glutathione metabolism
group A	1.5.3.1	p260	260	Glycine, serine and threonine metabolism
group A	5.3.99.4	p590	590	Arachidonic acid metabolism
group A	4.1.2.27	p600	600	Sphingolipid metabolism
group A	2.4.99.6	p513	513	High-mannose type N-glycan biosynthesis
group A	2.4.99.6	p514	514	Other types of O-glycan biosynthesis
group A	2.4.99.6	p533	533	Glycosaminoglycan biosynthesis - heparan sulfate / heparin
group A	2.4.99.6	p601	601	Glycosphingolipid biosynthesis - lacto and neolacto series
group A	2.1.1.67	p983	983	Drug metabolism - other enzymes
group A	2.4.1.80	p600	600	Sphingolipid metabolism
group A	7.1.1.8	p190	190	Oxidative phosphorylation
group A	1.14.14.23	p120	120	Primary bile acid biosynthesis
group A	1.14.14.23	p140	140	C21-Steroid hormone metabolism
group A	4.2.1.96	p790	790	Folate biosynthesis
group A	1.4.3.21	p260	260	Glycine, serine and threonine metabolism
group A	1.4.3.21	p350	350	Tyrosine metabolism
group A	1.4.3.21	p360	360	Phenylalanine metabolism
group A	1.4.3.21	p410	410	beta-Alanine metabolism
group A	1.4.3.21	p950	950	Isoquinoline alkaloid biosynthesis
group A	1.4.3.21	p960	960	Tropane, piperidine and pyridine alkaloid biosynthesis
group A	7.1.1.2	p190	190	Oxidative phosphorylation
group A	2.1.1.-	p130	130	Ubiquinone and other terpenoid-quinone biosynthesis
group A	2.1.1.-	p253	253	Tetracycline biosynthesis
group A	2.1.1.-	p270	270	Cysteine and methionine metabolism
group A	2.1.1.-	p340	340	Histidine metabolism
group A	2.1.1.-	p350	350	Tyrosine metabolism
group A	2.1.1.-	p360	360	Phenylalanine metabolism
group A	2.1.1.-	p380	380	Tryptophan metabolism
group A	2.1.1.-	p450	450	Selenoamino acid metabolism
group A	2.1.1.-	p522	522	Biosynthesis of 12-, 14- and 16-membered macrolides
group A	2.1.1.-	p624	624	1- and 2-Methylnaphthalene degradation
group A	2.1.1.-	p627	627	1,4-Dichlorobenzene degradation
group A	2.1.1.-	p860	860	Porphyrin and chlorophyll metabolism
group A	2.1.1.-	p940	940	Phenylpropanoid biosynthesis
group A	2.1.1.-	p941	941	Flavonoid biosynthesis
group A	2.1.1.-	p942	942	Anthocyanin biosynthesis
group A	2.1.1.-	p945	945	Stilbenoid, diarylheptanoid and gingerol biosynthesis
group A	2.1.1.-	p950	950	Isoquinoline alkaloid biosynthesis
group A	2.1.1.-	p981	981	Insect hormone biosynthesis
group A	2.1.1.-	p1051	1051	Biosynthesis of ansamycins
group A	2.1.1.-	p1057	1057	Biosynthesis of type II polyketide products
group A	1.3.5.1	p20	20	Citrate cycle (TCA cycle)
group A	1.3.5.1	p190	190	Oxidative phosphorylation
group A	1.3.5.1	p620	620	Pyruvate metabolism
group A	1.3.5.1	p650	650	Butanoate metabolism
group A	1.3.5.1	p720	720	Reductive carboxylate cycle (CO2 fixation)
group A	3.1.3.4	p561	561	Glycerolipid metabolism
group A	3.1.3.4	p564	564	Glycerophospholipid metabolism
group A	3.1.3.4	p565	565	Ether lipid metabolism
group A	3.1.3.4	p600	600	Sphingolipid metabolism
group A	3.4.-.-	p310	310	Lysine degradation
group A	3.4.-.-	p550	550	Peptidoglycan biosynthesis
group A	3.4.-.-	p780	780	Biotin metabolism
group A	3.4.19.9	p790	790	Folate biosynthesis
group A	3.1.3.5	p230	230	Purine metabolism
group A	3.1.3.5	p240	240	Pyrimidine metabolism
group A	3.1.3.5	p760	760	Nicotinate and nicotinamide metabolism
group A	3.1.3.6	p230	230	Purine metabolism
group A	3.1.3.6	p240	240	Pyrimidine metabolism
group A	2.8.3.5	p280	280	Valine, leucine and isoleucine degradation
group A	2.8.3.5	p650	650	Butanoate metabolism
group A	2.8.1.9	p790	790	Folate biosynthesis
group A	1.14.11.1	p310	310	Lysine degradation
group A	1.14.15.6	p140	140	C21-Steroid hormone metabolism
group A	1.14.14.154	p100	100	Steroid biosynthesis
group A	2.8.3.-	p281	281	Geraniol degradation
group A	2.8.3.-	p626	626	Naphthalene and anthracene degradation
group A	2.8.3.-	p650	650	Butanoate metabolism
group A	2.8.3.-	p660	660	C5-Branched dibasic acid metabolism
group A	3.2.1.21	p460	460	Cyanoamino acid metabolism
group A	3.2.1.21	p500	500	Starch and sucrose metabolism
group A	3.2.1.21	p940	940	Phenylpropanoid biosynthesis
group A	3.2.1.21	p999	999	Biosynthesis of various plant secondary metabolites
group A	2.4.1.68	p510	510	N-Glycan biosynthesis
group A	2.4.1.68	p513	513	High-mannose type N-glycan biosynthesis
group A	2.4.1.68	p533	533	Glycosaminoglycan biosynthesis - heparan sulfate / heparin
group A	2.7.1.127	p562	562	Inositol phosphate metabolism
group A	3.1.3.7	p920	920	Sulfur metabolism
group A	1.1.1.31	p280	280	Valine, leucine and isoleucine degradation
group A	2.7.8.5	p564	564	Glycerophospholipid metabolism
group A	1.4.3.1	p250	250	Alanine, aspartate and glutamate metabolism
group A	1.4.3.1	p470	470	D-Amino acid metabolism
group A	4.2.1.47	p51	51	Fructose and mannose metabolism
group A	4.2.1.47	p520	520	Amino sugar and nucleotide sugar metabolism
group A	4.2.1.47	p541	541	O-Antigen nucleotide sugar biosynthesis
group A	1.10.3.3	p53	53	Ascorbate and aldarate metabolism
group A	3.5.1.25	p52	52	Galactose metabolism
group A	3.5.1.25	p520	520	Amino sugar and nucleotide sugar metabolism
group A	3.1.6.14	p531	531	Glycosaminoglycan degradation
group A	2.6.1.44	p250	250	Alanine, aspartate and glutamate metabolism
group A	2.6.1.44	p260	260	Glycine, serine and threonine metabolism
group A	2.6.1.44	p270	270	Cysteine and methionine metabolism
group A	2.4.1.145	p510	510	N-Glycan biosynthesis
group A	2.4.1.145	p513	513	High-mannose type N-glycan biosynthesis
group A	2.4.1.143	p510	510	N-Glycan biosynthesis
group A	2.4.1.143	p513	513	High-mannose type N-glycan biosynthesis
group A	3.2.1.49	p603	603	Glycosphingolipid biosynthesis - globo series
group A	2.4.1.149	p533	533	Glycosaminoglycan biosynthesis - heparan sulfate / heparin
group A	2.4.1.149	p601	601	Glycosphingolipid biosynthesis - lacto and neolacto series
group A	2.8.2.17	p532	532	Glycosaminoglycan biosynthesis - chondroitin sulfate / dermatan sulfate
group A	4.2.1.46	p521	521	Streptomycin biosynthesis
group A	4.2.1.46	p523	523	Polyketide sugar unit biosynthesis
group A	4.2.1.46	p525	525	Acarbose and validamycin biosynthesis
group A	4.2.1.46	p541	541	O-Antigen nucleotide sugar biosynthesis
group A	4.2.1.46	p1055	1055	Biosynthesis of vancomycin group antibiotics
group A	3.5.1.31	p270	270	Cysteine and methionine metabolism
group A	3.5.1.31	p630	630	Glyoxylate and dicarboxylate metabolism
group A	1.1.1.29	p260	260	Glycine, serine and threonine metabolism
group A	1.1.1.29	p630	630	Glyoxylate and dicarboxylate metabolism
group A	1.1.1.29	p680	680	Methane metabolism
group A	2.8.2.23	p534	534	Glycosaminoglycan biosynthesis - keratan sulfate
group A	1.3.8.4	p280	280	Valine, leucine and isoleucine degradation
group A	4.3.1.12	p330	330	Arginine and proline metabolism
group A	3.1.2.22	p62	62	Fatty acid elongation in mitochondria
group A	1.14.11.4	p310	310	Lysine degradation
group A	3.2.2.1	p230	230	Purine metabolism
group A	3.2.2.1	p760	760	Nicotinate and nicotinamide metabolism
group A	2.7.1.35	p750	750	Vitamin B6 metabolism
group A	1.5.8.3	p260	260	Glycine, serine and threonine metabolism
group A	2.7.1.91	p600	600	Sphingolipid metabolism
group A	1.8.3.1	p920	920	Sulfur metabolism
group A	2.6.1.-	p260	260	Glycine, serine and threonine metabolism
group A	2.6.1.-	p270	270	Cysteine and methionine metabolism
group A	2.6.1.-	p300	300	Lysine biosynthesis
group A	2.6.1.-	p330	330	Arginine and proline metabolism
group A	2.6.1.-	p360	360	Phenylalanine metabolism
group A	2.6.1.-	p380	380	Tryptophan metabolism
group A	2.6.1.-	p400	400	Phenylalanine, tyrosine and tryptophan biosynthesis
group A	2.6.1.-	p440	440	Phosphonate and phosphinate metabolism
group A	2.6.1.-	p450	450	Selenoamino acid metabolism
group A	2.6.1.-	p930	930	Caprolactam degradation
group A	2.6.1.-	p966	966	Glucosinolate biosynthesis
group A	2.6.1.-	p1051	1051	Biosynthesis of ansamycins
group A	4.1.1.90	p130	130	Ubiquinone and other terpenoid-quinone biosynthesis
group A	2.5.1.141	p860	860	Porphyrin and chlorophyll metabolism
group A	2.7.1.26	p740	740	Riboflavin metabolism
group A	7.1.2.1	p190	190	Oxidative phosphorylation
group A	2.5.1.26	p565	565	Ether lipid metabolism
group A	3.5.99.7	p270	270	Cysteine and methionine metabolism
group A	3.5.99.7	p640	640	Propanoate metabolism
group A	2.2.1.7	p730	730	Thiamine metabolism
group A	2.2.1.7	p900	900	Terpenoid backbone biosynthesis
group A	2.7.1.56	p51	51	Fructose and mannose metabolism
group A	3.1.4.16	p230	230	Purine metabolism
group A	3.1.4.16	p240	240	Pyrimidine metabolism
group A	2.3.1.117	p300	300	Lysine biosynthesis
group A	1.3.1.28	p1053	1053	Biosynthesis of siderophore group nonribosomal peptides
group A	2.7.7.58	p1053	1053	Biosynthesis of siderophore group nonribosomal peptides
group A	2.7.1.58	p52	52	Galactose metabolism
group A	4.1.2.20	p53	53	Ascorbate and aldarate metabolism
group A	2.7.1.45	p30	30	Pentose phosphate pathway
group A	4.1.2.21	p52	52	Galactose metabolism
group A	4.1.2.14	p30	30	Pentose phosphate pathway
group A	2.5.1.55	p540	540	Lipopolysaccharide biosynthesis
group A	1.1.1.169	p770	770	Pantothenate and CoA biosynthesis
group A	1.1.1.125	p40	40	Pentose and glucuronate interconversions
group A	1.1.1.60	p630	630	Glyoxylate and dicarboxylate metabolism
group A	1.14.99.60	p130	130	Ubiquinone and other terpenoid-quinone biosynthesis
group A	4.2.1.80	p360	360	Phenylalanine metabolism
group A	4.2.1.80	p362	362	Benzoate degradation via hydroxylation
group A	4.2.1.80	p621	621	Dioxin degradation
group A	4.2.1.80	p622	622	Toluene and xylene degradation
group A	4.6.1.12	p900	900	Terpenoid backbone biosynthesis
group A	4.1.99.12	p740	740	Riboflavin metabolism
group A	1.13.11.15	p350	350	Tyrosine metabolism
group A	1.14.13.127	p360	360	Phenylalanine metabolism
group A	2.1.1.64	p130	130	Ubiquinone and other terpenoid-quinone biosynthesis
group A	2.7.7.38	p540	540	Lipopolysaccharide biosynthesis
group A	1.1.1.157	p360	360	Phenylalanine metabolism
group A	1.1.1.157	p362	362	Benzoate degradation via hydroxylation
group A	1.1.1.157	p650	650	Butanoate metabolism
group A	5.1.2.3	p71	71	Fatty acid metabolism
group A	5.1.2.3	p650	650	Butanoate metabolism
group A	4.1.1.98	p130	130	Ubiquinone and other terpenoid-quinone biosynthesis
group A	1.14.12.19	p360	360	Phenylalanine metabolism
group A	4.1.3.38	p790	790	Folate biosynthesis
group A	5.3.1.17	p40	40	Pentose and glucuronate interconversions
group A	4.1.3.16	p330	330	Arginine and proline metabolism
group A	4.1.3.16	p630	630	Glyoxylate and dicarboxylate metabolism
group A	4.1.3.39	p360	360	Phenylalanine metabolism
group A	4.1.3.39	p362	362	Benzoate degradation via hydroxylation
group A	4.1.3.39	p621	621	Dioxin degradation
group A	4.1.3.39	p622	622	Toluene and xylene degradation
group A	1.1.1.193	p740	740	Riboflavin metabolism
group A	5.3.3.10	p350	350	Tyrosine metabolism
group A	2.1.1.13	p270	270	Cysteine and methionine metabolism
group A	2.1.1.13	p450	450	Selenoamino acid metabolism
group A	2.1.1.13	p670	670	One carbon pool by folate
group A	3.2.1.86	p10	10	Glycolysis / Gluconeogenesis
group A	3.2.1.86	p500	500	Starch and sucrose metabolism
group A	3.1.3.26	p562	562	Inositol phosphate metabolism
group A	1.1.1.159	p121	121	Secondary bile acid biosynthesis
group A	2.3.1.47	p780	780	Biotin metabolism
group A	5.1.3.20	p540	540	Lipopolysaccharide biosynthesis
group A	3.2.2.4	p230	230	Purine metabolism
group A	3.6.1.26	p564	564	Glycerophospholipid metabolism
group A	6.3.2.4	p470	470	D-Amino acid metabolism
group A	6.3.2.4	p550	550	Peptidoglycan biosynthesis
group A	5.1.99.7	p790	790	Folate biosynthesis
group A	1.1.1.28	p620	620	Pyruvate metabolism
group A	4.3.1.18	p260	260	Glycine, serine and threonine metabolism
group A	4.3.1.18	p470	470	D-Amino acid metabolism
group A	1.14.14.5	p920	920	Sulfur metabolism
group A	2.7.6.5	p230	230	Purine metabolism
group A	4.2.1.32	p630	630	Glyoxylate and dicarboxylate metabolism
group A	4.1.2.49	p260	260	Glycine, serine and threonine metabolism
group A	5.3.1.4	p40	40	Pentose and glucuronate interconversions
group A	1.4.3.16	p250	250	Alanine, aspartate and glutamate metabolism
group A	1.4.3.16	p760	760	Nicotinate and nicotinamide metabolism
group A	5.3.1.25	p51	51	Fructose and mannose metabolism
group A	2.7.1.51	p40	40	Pentose and glucuronate interconversions
group A	2.7.1.51	p51	51	Fructose and mannose metabolism
group A	4.1.2.17	p40	40	Pentose and glucuronate interconversions
group A	4.1.2.17	p51	51	Fructose and mannose metabolism
group A	5.3.1.14	p51	51	Fructose and mannose metabolism
group A	2.7.1.16	p40	40	Pentose and glucuronate interconversions
group A	5.1.3.4	p40	40	Pentose and glucuronate interconversions
group A	5.1.3.4	p53	53	Ascorbate and aldarate metabolism
group A	1.1.1.103	p260	260	Glycine, serine and threonine metabolism
group A	2.7.1.53	p40	40	Pentose and glucuronate interconversions
group A	2.7.1.53	p53	53	Ascorbate and aldarate metabolism
group A	4.1.3.3	p520	520	Amino sugar and nucleotide sugar metabolism
group A	1.6.1.2	p760	760	Nicotinate and nicotinamide metabolism
group A	1.5.1.39	p740	740	Riboflavin metabolism
group A	6.2.1.26	p130	130	Ubiquinone and other terpenoid-quinone biosynthesis
group A	3.5.1.108	p540	540	Lipopolysaccharide biosynthesis
group A	2.5.1.7	p520	520	Amino sugar and nucleotide sugar metabolism
group A	2.5.1.7	p550	550	Peptidoglycan biosynthesis
group A	5.1.3.14	p520	520	Amino sugar and nucleotide sugar metabolism
group A	5.1.3.14	p541	541	O-Antigen nucleotide sugar biosynthesis
group A	1.3.1.98	p520	520	Amino sugar and nucleotide sugar metabolism
group A	1.3.1.98	p550	550	Peptidoglycan biosynthesis
group A	6.3.2.8	p470	470	D-Amino acid metabolism
group A	6.3.2.8	p550	550	Peptidoglycan biosynthesis
group A	6.3.2.9	p470	470	D-Amino acid metabolism
group A	6.3.2.9	p550	550	Peptidoglycan biosynthesis
group A	6.3.2.13	p300	300	Lysine biosynthesis
group A	6.3.2.13	p550	550	Peptidoglycan biosynthesis
group A	6.3.2.10	p300	300	Lysine biosynthesis
group A	6.3.2.10	p550	550	Peptidoglycan biosynthesis
group A	5.4.99.9	p52	52	Galactose metabolism
group A	5.4.99.9	p520	520	Amino sugar and nucleotide sugar metabolism
group A	5.4.99.9	p541	541	O-Antigen nucleotide sugar biosynthesis
group A	3.1.4.14	p770	770	Pantothenate and CoA biosynthesis
group A	1.2.1.10	p360	360	Phenylalanine metabolism
group A	1.2.1.10	p362	362	Benzoate degradation via hydroxylation
group A	1.2.1.10	p620	620	Pyruvate metabolism
group A	1.2.1.10	p621	621	Dioxin degradation
group A	1.2.1.10	p622	622	Toluene and xylene degradation
group A	1.2.1.10	p650	650	Butanoate metabolism
group A	2.8.3.8	p627	627	1,4-Dichlorobenzene degradation
group A	2.8.3.8	p640	640	Propanoate metabolism
group A	2.8.3.8	p650	650	Butanoate metabolism
group A	2.7.2.1	p430	430	Taurine and hypotaurine metabolism
group A	2.7.2.1	p620	620	Pyruvate metabolism
group A	2.7.2.1	p640	640	Propanoate metabolism
group A	2.7.2.1	p680	680	Methane metabolism
group A	2.7.2.1	p720	720	Reductive carboxylate cycle (CO2 fixation)
group A	3.5.1.16	p220	220	Arginine biosynthesis
group A	3.5.1.16	p330	330	Arginine and proline metabolism
group A	2.3.1.40	p564	564	Glycerophospholipid metabolism
group A	2.3.1.129	p540	540	Lipopolysaccharide biosynthesis
group A	2.7.7.43	p520	520	Amino sugar and nucleotide sugar metabolism
group A	2.7.7.43	p541	541	O-Antigen nucleotide sugar biosynthesis
group A	3.2.2.9	p270	270	Cysteine and methionine metabolism
group A	3.5.3.11	p330	330	Arginine and proline metabolism
group A	5.1.1.1	p470	470	D-Amino acid metabolism
group A	2.7.1.55	p51	51	Fructose and mannose metabolism
group A	3.2.1.93	p500	500	Starch and sucrose metabolism
group A	4.2.1.7	p40	40	Pentose and glucuronate interconversions
group A	5.3.1.3	p40	40	Pentose and glucuronate interconversions
group A	2.3.1.109	p330	330	Arginine and proline metabolism
group A	4.1.1.19	p330	330	Arginine and proline metabolism
group A	2.6.1.57	p270	270	Cysteine and methionine metabolism
group A	2.6.1.57	p300	300	Lysine biosynthesis
group A	2.6.1.57	p350	350	Tyrosine metabolism
group A	2.6.1.57	p360	360	Phenylalanine metabolism
group A	2.6.1.57	p400	400	Phenylalanine, tyrosine and tryptophan biosynthesis
group A	2.6.1.57	p401	401	Novobiocin biosynthesis
group A	2.6.1.57	p950	950	Isoquinoline alkaloid biosynthesis
group A	2.6.1.57	p960	960	Tropane, piperidine and pyridine alkaloid biosynthesis
group A	6.3.1.5	p760	760	Nicotinate and nicotinamide metabolism
group A	4.3.1.1	p250	250	Alanine, aspartate and glutamate metabolism
group A	3.5.2.6	p311	311	Penicillin and cephalosporin biosynthesis
group A	5.4.2.6	p500	500	Starch and sucrose metabolism
group A	1.2.1.8	p260	260	Glycine, serine and threonine metabolism
group A	3.6.1.41	p230	230	Purine metabolism
group A	2.7.2.2	p220	220	Arginine biosynthesis
group A	2.7.2.2	p230	230	Purine metabolism
group A	2.7.2.2	p330	330	Arginine and proline metabolism
group A	2.7.2.2	p910	910	Nitrogen metabolism
group A	3.1.1.45	p361	361	gamma-Hexachlorocyclohexane degradation
group A	3.1.1.45	p364	364	Fluorobenzoate degradation
group A	3.1.1.45	p623	623	2,4-Dichlorobenzoate degradation
group A	2.7.8.23	p440	440	Phosphonate and phosphinate metabolism
group A	3.2.1.4	p500	500	Starch and sucrose metabolism
group A	1.1.99.1	p260	260	Glycine, serine and threonine metabolism
group A	4.1.3.40	p130	130	Ubiquinone and other terpenoid-quinone biosynthesis
group A	4.1.3.6	p20	20	Citrate cycle (TCA cycle)
group A	4.1.3.34	p720	720	Reductive carboxylate cycle (CO2 fixation)
group A	2.5.1.17	p860	860	Porphyrin and chlorophyll metabolism
group A	2.7.7.62	p860	860	Porphyrin and chlorophyll metabolism
group A	4.2.1.104	p910	910	Nitrogen metabolism
group A	3.5.4.13	p240	240	Pyrimidine metabolism
group A	5.1.3.13	p521	521	Streptomycin biosynthesis
group A	5.1.3.13	p523	523	Polyketide sugar unit biosynthesis
group A	5.1.3.13	p541	541	O-Antigen nucleotide sugar biosynthesis
group A	1.1.1.133	p521	521	Streptomycin biosynthesis
group A	1.1.1.133	p523	523	Polyketide sugar unit biosynthesis
group A	1.1.1.133	p541	541	O-Antigen nucleotide sugar biosynthesis
group A	3.1.5.1	p230	230	Purine metabolism
group A	2.5.1.31	p550	550	Peptidoglycan biosynthesis
group A	2.5.1.31	p900	900	Terpenoid backbone biosynthesis
group A	3.5.4.26	p740	740	Riboflavin metabolism
group A	4.1.1.20	p300	300	Lysine biosynthesis
group A	4.1.1.20	p470	470	D-Amino acid metabolism
group A	5.1.1.7	p300	300	Lysine biosynthesis
group A	5.1.1.7	p470	470	D-Amino acid metabolism
group A	1.17.1.8	p261	261	Monobactam biosynthesis
group A	1.17.1.8	p300	300	Lysine biosynthesis
group A	4.3.3.7	p261	261	Monobactam biosynthesis
group A	4.3.3.7	p300	300	Lysine biosynthesis
group A	6.3.2.12	p790	790	Folate biosynthesis
group A	4.3.1.7	p564	564	Glycerophospholipid metabolism
group A	1.18.1.3	p71	71	Fatty acid metabolism
group A	2.3.1.54	p620	620	Pyruvate metabolism
group A	2.3.1.54	p640	640	Propanoate metabolism
group A	2.3.1.54	p650	650	Butanoate metabolism
group A	1.17.1.9	p630	630	Glyoxylate and dicarboxylate metabolism
group A	1.17.1.9	p680	680	Methane metabolism
group A	3.5.1.10	p630	630	Glyoxylate and dicarboxylate metabolism
group A	3.5.1.10	p670	670	One carbon pool by folate
group A	2.7.1.4	p51	51	Fructose and mannose metabolism
group A	2.7.1.4	p500	500	Starch and sucrose metabolism
group A	2.7.1.4	p520	520	Amino sugar and nucleotide sugar metabolism
group A	1.1.1.57	p40	40	Pentose and glucuronate interconversions
group A	4.2.1.42	p53	53	Ascorbate and aldarate metabolism
group A	1.1.1.251	p52	52	Galactose metabolism
group A	4.2.1.6	p52	52	Galactose metabolism
group A	4.2.1.40	p53	53	Ascorbate and aldarate metabolism
group A	1.1.1.215	p30	30	Pentose phosphate pathway
group A	1.1.5.2	p30	30	Pentose phosphate pathway
group A	3.1.3.10	p10	10	Glycolysis / Gluconeogenesis
group A	2.7.7.27	p500	500	Starch and sucrose metabolism
group A	2.7.7.27	p520	520	Amino sugar and nucleotide sugar metabolism
group A	2.7.7.24	p521	521	Streptomycin biosynthesis
group A	2.7.7.24	p523	523	Polyketide sugar unit biosynthesis
group A	2.7.7.24	p525	525	Acarbose and validamycin biosynthesis
group A	2.7.7.24	p541	541	O-Antigen nucleotide sugar biosynthesis
group A	5.3.1.12	p40	40	Pentose and glucuronate interconversions
group A	5.1.1.3	p470	470	D-Amino acid metabolism
group A	1.2.1.70	p860	860	Porphyrin and chlorophyll metabolism
group A	3.5.1.78	p480	480	Glutathione metabolism
group A	6.3.1.8	p480	480	Glutathione metabolism
group A	1.2.1.9	p10	10	Glycolysis / Gluconeogenesis
group A	1.2.1.9	p30	30	Pentose phosphate pathway
group A	2.7.1.31	p260	260	Glycine, serine and threonine metabolism
group A	2.7.1.31	p561	561	Glycerolipid metabolism
group A	2.7.1.31	p630	630	Glyoxylate and dicarboxylate metabolism
group A	1.1.1.6	p561	561	Glycerolipid metabolism
group A	1.1.1.6	p640	640	Propanoate metabolism
group A	3.1.4.46	p564	564	Glycerophospholipid metabolism
group A	2.3.1.29	p260	260	Glycine, serine and threonine metabolism
group A	3.5.4.3	p230	230	Purine metabolism
group A	3.1.7.2	p230	230	Purine metabolism
group A	3.6.1.40	p230	230	Purine metabolism
group A	2.7.8.7	p770	770	Pantothenate and CoA biosynthesis
group A	2.3.1.46	p270	270	Cysteine and methionine metabolism
group A	2.3.1.46	p920	920	Sulfur metabolism
group A	7.2.2.19	p190	190	Oxidative phosphorylation
group A	2.7.1.49	p730	730	Thiamine metabolism
group A	5.3.1.22	p630	630	Glyoxylate and dicarboxylate metabolism
group A	2.7.1.73	p230	230	Purine metabolism
group A	3.3.2.1	p1053	1053	Biosynthesis of siderophore group nonribosomal peptides
group A	5.4.4.2	p130	130	Ubiquinone and other terpenoid-quinone biosynthesis
group A	5.4.4.2	p1053	1053	Biosynthesis of siderophore group nonribosomal peptides
group A	1.2.1.22	p620	620	Pyruvate metabolism
group A	1.1.1.77	p620	620	Pyruvate metabolism
group A	1.1.1.77	p630	630	Glyoxylate and dicarboxylate metabolism
group A	1.1.1.77	p640	640	Propanoate metabolism
group A	2.4.1.182	p540	540	Lipopolysaccharide biosynthesis
group A	2.4.1.56	p540	540	Lipopolysaccharide biosynthesis
group A	2.4.1.44	p540	540	Lipopolysaccharide biosynthesis
group A	2.4.1.58	p540	540	Lipopolysaccharide biosynthesis
group A	6.2.1.20	p71	71	Fatty acid metabolism
group A	4.1.1.18	p310	310	Lysine degradation
group A	4.1.1.18	p960	960	Tropane, piperidine and pyridine alkaloid biosynthesis
group A	1.1.5.4	p20	20	Citrate cycle (TCA cycle)
group A	1.1.5.4	p620	620	Pyruvate metabolism
group A	1.1.1.17	p51	51	Fructose and mannose metabolism
group A	4.2.1.8	p40	40	Pentose and glucuronate interconversions
group A	2.7.7.22	p51	51	Fructose and mannose metabolism
group A	2.7.7.22	p520	520	Amino sugar and nucleotide sugar metabolism
group A	4.2.3.3	p620	620	Pyruvate metabolism
group A	4.2.3.3	p640	640	Propanoate metabolism
group A	3.2.2.16	p270	270	Cysteine and methionine metabolism
group A	2.4.99.-	p601	601	Glycosphingolipid biosynthesis - lacto and neolacto series
group A	2.4.99.-	p603	603	Glycosphingolipid biosynthesis - globo series
group A	2.4.99.-	p604	604	Glycosphingolipid biosynthesis - ganglio series
group A	3.1.3.25	p521	521	Streptomycin biosynthesis
group A	3.1.3.25	p562	562	Inositol phosphate metabolism
group A	4.1.3.36	p130	130	Ubiquinone and other terpenoid-quinone biosynthesis
group A	3.5.1.19	p760	760	Nicotinate and nicotinamide metabolism
group A	2.1.1.7	p760	760	Nicotinate and nicotinamide metabolism
group A	2.1.1.7	p960	960	Tropane, piperidine and pyridine alkaloid biosynthesis
group A	2.4.2.21	p860	860	Porphyrin and chlorophyll metabolism
group A	1.7.99.4	p910	910	Nitrogen metabolism
group A	1.7.1.4	p910	910	Nitrogen metabolism
group A	4.1.1.112	p620	620	Pyruvate metabolism
group A	4.1.1.8	p630	630	Glyoxylate and dicarboxylate metabolism
group A	3.5.1.11	p311	311	Penicillin and cephalosporin biosynthesis
group A	2.4.1.129	p550	550	Peptidoglycan biosynthesis
group A	1.2.1.39	p350	350	Tyrosine metabolism
group A	1.2.1.39	p360	360	Phenylalanine metabolism
group A	1.2.1.39	p643	643	Styrene degradation
group A	2.3.1.8	p430	430	Taurine and hypotaurine metabolism
group A	2.3.1.8	p620	620	Pyruvate metabolism
group A	2.3.1.8	p640	640	Propanoate metabolism
group A	2.3.1.8	p680	680	Methane metabolism
group A	2.3.1.8	p720	720	Reductive carboxylate cycle (CO2 fixation)
group A	2.7.8.20	p552	552	Teichoic acid biosynthesis
group A	2.7.8.20	p561	561	Glycerolipid metabolism
group A	3.1.3.27	p564	564	Glycerophospholipid metabolism
group A	2.7.8.13	p550	550	Peptidoglycan biosynthesis
group A	4.1.1.31	p620	620	Pyruvate metabolism
group A	4.1.1.31	p680	680	Methane metabolism
group A	4.1.1.31	p710	710	Carbon fixation in photosynthetic organisms
group A	4.1.1.31	p720	720	Reductive carboxylate cycle (CO2 fixation)
group A	5.4.2.10	p520	520	Amino sugar and nucleotide sugar metabolism
group A	3.1.3.18	p630	630	Glyoxylate and dicarboxylate metabolism
group A	3.1.1.32	p564	564	Glycerophospholipid metabolism
group A	3.1.1.32	p592	592	alpha-Linolenic acid metabolism
group A	2.7.4.7	p730	730	Thiamine metabolism
group A	5.4.2.7	p30	30	Pentose phosphate pathway
group A	5.4.2.7	p230	230	Purine metabolism
group A	2.7.1.19	p710	710	Carbon fixation in photosynthetic organisms
group A	2.7.4.1	p190	190	Oxidative phosphorylation
group A	1.3.1.12	p400	400	Phenylalanine, tyrosine and tryptophan biosynthesis
group A	1.3.1.12	p401	401	Novobiocin biosynthesis
group A	2.7.2.15	p640	640	Propanoate metabolism
group A	2.7.1.69	p10	10	Glycolysis / Gluconeogenesis
group A	2.7.1.69	p30	30	Pentose phosphate pathway
group A	2.7.1.69	p51	51	Fructose and mannose metabolism
group A	2.7.1.69	p52	52	Galactose metabolism
group A	2.7.1.69	p53	53	Ascorbate and aldarate metabolism
group A	2.7.1.69	p500	500	Starch and sucrose metabolism
group A	2.7.1.69	p520	520	Amino sugar and nucleotide sugar metabolism
group A	2.7.9.2	p10	10	Glycolysis / Gluconeogenesis
group A	2.7.9.2	p620	620	Pyruvate metabolism
group A	2.7.9.2	p680	680	Methane metabolism
group A	2.7.9.2	p720	720	Reductive carboxylate cycle (CO2 fixation)
group A	2.7.1.5	p40	40	Pentose and glucuronate interconversions
group A	2.7.1.5	p51	51	Fructose and mannose metabolism
group A	4.1.2.19	p40	40	Pentose and glucuronate interconversions
group A	4.1.2.19	p51	51	Fructose and mannose metabolism
group A	1.17.4.2	p230	230	Purine metabolism
group A	1.17.4.2	p240	240	Pyrimidine metabolism
group A	4.4.1.16	p450	450	Selenoamino acid metabolism
group A	2.3.1.30	p270	270	Cysteine and methionine metabolism
group A	2.3.1.30	p920	920	Sulfur metabolism
group A	2.3.1.30	p998	998	Biosynthesis of various antibiotics
group A	3.4.16.4	p550	550	Peptidoglycan biosynthesis
group A	1.1.1.140	p51	51	Fructose and mannose metabolism
group A	2.4.1.21	p500	500	Starch and sucrose metabolism
group A	1.2.1.16	p250	250	Alanine, aspartate and glutamate metabolism
group A	1.2.1.16	p350	350	Tyrosine metabolism
group A	1.2.1.16	p650	650	Butanoate metabolism
group A	1.2.1.16	p760	760	Nicotinate and nicotinamide metabolism
group A	3.5.1.18	p300	300	Lysine biosynthesis
group A	3.5.3.23	p330	330	Arginine and proline metabolism
group A	2.6.1.17	p300	300	Lysine biosynthesis
group A	3.5.1.96	p330	330	Arginine and proline metabolism
group A	2.4.1.7	p500	500	Starch and sucrose metabolism
group A	2.7.1.144	p52	52	Galactose metabolism
group A	4.1.2.40	p52	52	Galactose metabolism
group A	1.1.1.58	p40	40	Pentose and glucuronate interconversions
group A	1.1.1.93	p630	630	Glyoxylate and dicarboxylate metabolism
group A	4.1.1.47	p630	630	Glyoxylate and dicarboxylate metabolism
group A	2.7.1.130	p540	540	Lipopolysaccharide biosynthesis
group A	2.7.4.16	p730	730	Thiamine metabolism
group A	2.4.2.4	p240	240	Pyrimidine metabolism
group A	2.4.2.4	p983	983	Drug metabolism - other enzymes
group A	4.1.99.1	p380	380	Tryptophan metabolism
group A	2.7.1.66	p550	550	Peptidoglycan biosynthesis
group A	3.5.1.5	p220	220	Arginine biosynthesis
group A	3.5.1.5	p230	230	Purine metabolism
group A	3.5.1.5	p330	330	Arginine and proline metabolism
group A	3.5.1.5	p791	791	Atrazine degradation
group A	1.1.1.154	p230	230	Purine metabolism
group A	2.7.4.22	p240	240	Pyrimidine metabolism
group A	2.6.1.66	p290	290	Valine, leucine and isoleucine biosynthesis
group A	3.2.1.37	p500	500	Starch and sucrose metabolism
group A	3.2.1.37	p520	520	Amino sugar and nucleotide sugar metabolism
group A	5.3.1.5	p40	40	Pentose and glucuronate interconversions
group A	5.3.1.5	p51	51	Fructose and mannose metabolism
group A	3.4.17.14	p550	550	Peptidoglycan biosynthesis
group A	2.7.1.60	p520	520	Amino sugar and nucleotide sugar metabolism
group A	5.1.3.9	p520	520	Amino sugar and nucleotide sugar metabolism
group A	7.1.1.6	p195	195	Photosynthesis
group A	2.7.1.46	p520	520	Amino sugar and nucleotide sugar metabolism
group A	1.7.1.1	p910	910	Nitrogen metabolism
group A	1.14.17.4	p270	270	Cysteine and methionine metabolism
group A	2.5.1.27	p908	908	Zeatin biosynthesis
group A	4.2.3.19	p904	904	Diterpenoid biosynthesis
group A	5.5.1.13	p904	904	Diterpenoid biosynthesis
group A	4.1.99.5	p73	73	Cutin, suberine and wax biosynthesis
group A	1.8.99.2	p920	920	Sulfur metabolism
group A	1.14.14.158	p906	906	Carotenoid biosynthesis
group A	4.2.1.92	p592	592	alpha-Linolenic acid metabolism
group A	2.3.3.17	p966	966	Glucosinolate biosynthesis
group A	1.14.13.122	p860	860	Porphyrin and chlorophyll metabolism
group A	2.6.1.83	p300	300	Lysine biosynthesis
group A	1.2.3.14	p906	906	Carotenoid biosynthesis
group A	1.14.14.137	p906	906	Carotenoid biosynthesis
group A	1.1.1.288	p906	906	Carotenoid biosynthesis
group A	1.13.11.53	p270	270	Cysteine and methionine metabolism
group A	1.13.11.54	p270	270	Cysteine and methionine metabolism
group A	1.1.1.316	p53	53	Ascorbate and aldarate metabolism
group A	6.2.1.-	p281	281	Geraniol degradation
group A	6.2.1.-	p350	350	Tyrosine metabolism
group A	6.2.1.-	p362	362	Benzoate degradation via hydroxylation
group A	6.2.1.-	p364	364	Fluorobenzoate degradation
group A	6.2.1.-	p592	592	alpha-Linolenic acid metabolism
group A	6.2.1.-	p627	627	1,4-Dichlorobenzene degradation
group A	6.2.1.-	p642	642	Ethylbenzene degradation
group A	6.2.1.-	p720	720	Reductive carboxylate cycle (CO2 fixation)
group A	6.2.1.-	p903	903	Limonene and pinene degradation
group A	6.2.1.-	p930	930	Caprolactam degradation
group A	6.2.1.-	p960	960	Tropane, piperidine and pyridine alkaloid biosynthesis
group A	2.4.1.135	p514	514	Other types of O-glycan biosynthesis
group A	2.4.1.135	p515	515	Mannose type O-glycan biosynthesis
group A	2.4.1.135	p532	532	Glycosaminoglycan biosynthesis - chondroitin sulfate / dermatan sulfate
group A	2.4.1.135	p534	534	Glycosaminoglycan biosynthesis - keratan sulfate
group A	2.3.1.78	p531	531	Glycosaminoglycan degradation
group A	2.4.1.17	p40	40	Pentose and glucuronate interconversions
group A	2.4.1.17	p53	53	Ascorbate and aldarate metabolism
group A	2.4.1.17	p140	140	C21-Steroid hormone metabolism
group A	2.4.1.17	p500	500	Starch and sucrose metabolism
group A	2.4.1.17	p830	830	Retinol metabolism
group A	2.4.1.17	p860	860	Porphyrin and chlorophyll metabolism
group A	2.4.1.17	p980	980	Metabolism of xenobiotics by cytochrome P450
group A	2.4.1.17	p982	982	Drug metabolism - cytochrome P450
group A	2.4.1.17	p983	983	Drug metabolism - other enzymes
group A	3.1.6.18	p531	531	Glycosaminoglycan degradation
group A	1.8.1.12	p480	480	Glutathione metabolism
group A	1.18.1.1	p71	71	Fatty acid metabolism
group A	1.18.1.4	p71	71	Fatty acid metabolism
group A	1.14.13.25	p680	680	Methane metabolism
group A	2.1.4.1	p260	260	Glycine, serine and threonine metabolism
group A	2.1.4.1	p330	330	Arginine and proline metabolism
group A	2.1.4.2	p521	521	Streptomycin biosynthesis
group A	7.6.2.7	p920	920	Sulfur metabolism
group A	7.3.2.3	p920	920	Sulfur metabolism
group A	7.2.4.2	p620	620	Pyruvate metabolism
group A	7.2.4.5	p362	362	Benzoate degradation via hydroxylation
group A	7.2.4.5	p650	650	Butanoate metabolism
group A	5.2.1.2	p350	350	Tyrosine metabolism
group A	5.2.1.2	p643	643	Styrene degradation
group A	1.4.1.14	p250	250	Alanine, aspartate and glutamate metabolism
group A	1.4.1.14	p910	910	Nitrogen metabolism
group A	1.4.7.1	p630	630	Glyoxylate and dicarboxylate metabolism
group A	1.4.7.1	p910	910	Nitrogen metabolism
group A	4.2.1.49	p340	340	Histidine metabolism
group A	2.4.2.2	p240	240	Pyrimidine metabolism
group A	1.5.1.6	p670	670	One carbon pool by folate
group A	1.3.1.6	p720	720	Reductive carboxylate cycle (CO2 fixation)
group A	2.4.1.13	p500	500	Starch and sucrose metabolism
group A	3.1.3.8	p562	562	Inositol phosphate metabolism
group A	5.3.3.4	p362	362	Benzoate degradation via hydroxylation
group A	3.2.1.2	p500	500	Starch and sucrose metabolism
group A	3.2.1.91	p500	500	Starch and sucrose metabolism
group A	1.18.6.1	p625	625	Tetrachloroethene degradation
group A	1.18.6.1	p910	910	Nitrogen metabolism
group A	1.13.11.12	p591	591	Linoleic acid metabolism
group A	1.13.11.12	p592	592	alpha-Linolenic acid metabolism
group A	2.1.1.6	p140	140	C21-Steroid hormone metabolism
group A	2.1.1.6	p350	350	Tyrosine metabolism
group A	2.1.1.6	p965	965	Betalain biosynthesis
group A	6.2.1.12	p130	130	Ubiquinone and other terpenoid-quinone biosynthesis
group A	6.2.1.12	p360	360	Phenylalanine metabolism
group A	6.2.1.12	p940	940	Phenylpropanoid biosynthesis
group A	2.3.1.74	p941	941	Flavonoid biosynthesis
group A	2.3.1.74	p960	960	Tropane, piperidine and pyridine alkaloid biosynthesis
group A	2.6.1.7	p380	380	Tryptophan metabolism
group A	1.14.19.3	p591	591	Linoleic acid metabolism
group A	1.14.19.3	p1040	1040	Biosynthesis of unsaturated fatty acids
group A	1.21.3.1	p311	311	Penicillin and cephalosporin biosynthesis
group A	2.6.1.18	p280	280	Valine, leucine and isoleucine degradation
group A	2.6.1.18	p410	410	beta-Alanine metabolism
group A	2.6.1.18	p640	640	Propanoate metabolism
group A	3.10.1.1	p531	531	Glycosaminoglycan degradation
group A	2.4.1.122	p512	512	O-Glycan biosynthesis
group A	2.4.1.122	p514	514	Other types of O-glycan biosynthesis
group A	2.3.1.42	p564	564	Glycerophospholipid metabolism
group A	3.1.2.2	p62	62	Fatty acid elongation in mitochondria
group A	3.1.2.2	p1040	1040	Biosynthesis of unsaturated fatty acids
group A	2.7.1.137	p562	562	Inositol phosphate metabolism
group A	2.7.1.68	p562	562	Inositol phosphate metabolism
group A	2.7.1.149	p562	562	Inositol phosphate metabolism
group A	3.1.3.67	p562	562	Inositol phosphate metabolism
group A	3.1.3.66	p562	562	Inositol phosphate metabolism
group A	2.3.1.181	p785	785	Lipoic acid metabolism
group A	1.-.-.-	p592	592	alpha-Linolenic acid metabolism
group A	1.-.-.-	p633	633	Trinitrotoluene degradation
group A	1.-.-.-	p780	780	Biotin metabolism
group A	1.-.-.-	p860	860	Porphyrin and chlorophyll metabolism
group A	1.-.-.-	p950	950	Isoquinoline alkaloid biosynthesis
group A	1.-.-.-	p981	981	Insect hormone biosynthesis
group A	1.-.-.-	p998	998	Biosynthesis of various antibiotics
group A	1.-.-.-	p1057	1057	Biosynthesis of type II polyketide products
group A	4.2.1.74	p62	62	Fatty acid elongation in mitochondria
group A	4.2.1.74	p71	71	Fatty acid metabolism
group A	1.1.1.211	p62	62	Fatty acid elongation in mitochondria
group A	1.1.1.211	p71	71	Fatty acid metabolism
group A	1.1.1.211	p1040	1040	Biosynthesis of unsaturated fatty acids
group A	1.1.-.-	p363	363	Bisphenol A degradation
group A	1.1.-.-	p624	624	1- and 2-Methylnaphthalene degradation
group A	1.1.-.-	p625	625	Tetrachloroethene degradation
group A	1.1.-.-	p626	626	Naphthalene and anthracene degradation
group A	1.1.-.-	p627	627	1,4-Dichlorobenzene degradation
group A	1.1.-.-	p830	830	Retinol metabolism
group A	1.1.-.-	p903	903	Limonene and pinene degradation
group A	1.1.1.-	p40	40	Pentose and glucuronate interconversions
group A	1.1.1.-	p51	51	Fructose and mannose metabolism
group A	1.1.1.-	p53	53	Ascorbate and aldarate metabolism
group A	1.1.1.-	p140	140	C21-Steroid hormone metabolism
group A	1.1.1.-	p240	240	Pyrimidine metabolism
group A	1.1.1.-	p253	253	Tetracycline biosynthesis
group A	1.1.1.-	p260	260	Glycine, serine and threonine metabolism
group A	1.1.1.-	p362	362	Benzoate degradation via hydroxylation
group A	1.1.1.-	p363	363	Bisphenol A degradation
group A	1.1.1.-	p400	400	Phenylalanine, tyrosine and tryptophan biosynthesis
group A	1.1.1.-	p520	520	Amino sugar and nucleotide sugar metabolism
group A	1.1.1.-	p523	523	Polyketide sugar unit biosynthesis
group A	1.1.1.-	p591	591	Linoleic acid metabolism
group A	1.1.1.-	p622	622	Toluene and xylene degradation
group A	1.1.1.-	p625	625	Tetrachloroethene degradation
group A	1.1.1.-	p633	633	Trinitrotoluene degradation
group A	1.1.1.-	p640	640	Propanoate metabolism
group A	1.1.1.-	p650	650	Butanoate metabolism
group A	1.1.1.-	p680	680	Methane metabolism
group A	1.1.1.-	p720	720	Reductive carboxylate cycle (CO2 fixation)
group A	1.1.1.-	p830	830	Retinol metabolism
group A	1.1.1.-	p950	950	Isoquinoline alkaloid biosynthesis
group A	1.1.1.-	p966	966	Glucosinolate biosynthesis
group A	1.1.1.-	p981	981	Insect hormone biosynthesis
group A	1.1.1.-	p1056	1056	Biosynthesis of type II polyketide backbone
group A	1.1.1.-	p1057	1057	Biosynthesis of type II polyketide products
group A	1.1.1.104	p330	330	Arginine and proline metabolism
group A	1.1.1.81	p260	260	Glycine, serine and threonine metabolism
group A	1.1.1.81	p630	630	Glyoxylate and dicarboxylate metabolism
group A	1.2.1.-	p260	260	Glycine, serine and threonine metabolism
group A	1.2.1.-	p281	281	Geraniol degradation
group A	1.2.1.-	p300	300	Lysine biosynthesis
group A	1.2.1.-	p330	330	Arginine and proline metabolism
group A	1.2.1.-	p380	380	Tryptophan metabolism
group A	1.2.1.-	p624	624	1- and 2-Methylnaphthalene degradation
group A	1.2.1.-	p626	626	Naphthalene and anthracene degradation
group A	1.2.1.-	p903	903	Limonene and pinene degradation
group A	1.2.1.44	p940	940	Phenylpropanoid biosynthesis
group A	1.2.3.-	p626	626	Naphthalene and anthracene degradation
group A	1.2.4.-	p310	310	Lysine degradation
group A	1.2.7.-	p720	720	Reductive carboxylate cycle (CO2 fixation)
group A	1.3.-.-	p363	363	Bisphenol A degradation
group A	1.3.-.-	p621	621	Dioxin degradation
group A	1.3.-.-	p624	624	1- and 2-Methylnaphthalene degradation
group A	1.3.1.-	p61	61	Fatty acid biosynthesis
group A	1.3.1.-	p361	361	gamma-Hexachlorocyclohexane degradation
group A	1.3.1.-	p364	364	Fluorobenzoate degradation
group A	1.3.1.-	p380	380	Tryptophan metabolism
group A	1.3.1.-	p621	621	Dioxin degradation
group A	1.3.1.-	p622	622	Toluene and xylene degradation
group A	1.3.1.-	p623	623	2,4-Dichlorobenzoate degradation
group A	1.3.1.-	p624	624	1- and 2-Methylnaphthalene degradation
group A	1.3.1.42	p592	592	alpha-Linolenic acid metabolism
group A	1.3.1.33	p860	860	Porphyrin and chlorophyll metabolism
group A	1.3.2.3	p53	53	Ascorbate and aldarate metabolism
group A	1.4.-.-	p627	627	1,4-Dichlorobenzene degradation
group A	1.4.1.-	p270	270	Cysteine and methionine metabolism
group A	1.4.2.-	p430	430	Taurine and hypotaurine metabolism
group A	1.4.3.-	p330	330	Arginine and proline metabolism
group A	1.5.-.-	p330	330	Arginine and proline metabolism
group A	1.5.-.-	p950	950	Isoquinoline alkaloid biosynthesis
group A	1.5.1.-	p380	380	Tryptophan metabolism
group A	1.5.1.-	p524	524	Neomycin, kanamycin and gentamicin biosynthesis
group A	1.5.1.-	p680	680	Methane metabolism
group A	1.5.1.-	p1057	1057	Biosynthesis of type II polyketide products
group A	1.6.-.-	p624	624	1- and 2-Methylnaphthalene degradation
group A	1.6.5.-	p624	624	1- and 2-Methylnaphthalene degradation
group A	1.6.5.4	p53	53	Ascorbate and aldarate metabolism
group A	1.7.3.-	p380	380	Tryptophan metabolism
group A	1.8.5.-	p920	920	Sulfur metabolism
group A	1.10.3.-	p965	965	Betalain biosynthesis
group A	1.11.1.11	p53	53	Ascorbate and aldarate metabolism
group A	1.11.1.11	p480	480	Glutathione metabolism
group A	1.13.-.-	p363	363	Bisphenol A degradation
group A	1.13.-.-	p626	626	Naphthalene and anthracene degradation
group A	1.13.11.-	p361	361	gamma-Hexachlorocyclohexane degradation
group A	1.13.11.-	p362	362	Benzoate degradation via hydroxylation
group A	1.13.11.-	p380	380	Tryptophan metabolism
group A	1.13.11.-	p590	590	Arachidonic acid metabolism
group A	1.13.11.-	p621	621	Dioxin degradation
group A	1.13.11.-	p622	622	Toluene and xylene degradation
group A	1.13.11.-	p623	623	2,4-Dichlorobenzoate degradation
group A	1.13.11.-	p624	624	1- and 2-Methylnaphthalene degradation
group A	1.13.11.-	p626	626	Naphthalene and anthracene degradation
group A	1.13.11.-	p627	627	1,4-Dichlorobenzene degradation
group A	1.13.11.-	p633	633	Trinitrotoluene degradation
group A	1.13.11.-	p965	965	Betalain biosynthesis
group A	1.13.12.-	p232	232	Caffeine metabolism
group A	1.13.12.-	p350	350	Tyrosine metabolism
group A	1.13.12.-	p625	625	Tetrachloroethene degradation
group A	1.13.12.-	p633	633	Trinitrotoluene degradation
group A	1.14.-.-	p53	53	Ascorbate and aldarate metabolism
group A	1.14.-.-	p100	100	Steroid biosynthesis
group A	1.14.-.-	p130	130	Ubiquinone and other terpenoid-quinone biosynthesis
group A	1.14.-.-	p253	253	Tetracycline biosynthesis
group A	1.14.-.-	p361	361	gamma-Hexachlorocyclohexane degradation
group A	1.14.-.-	p363	363	Bisphenol A degradation
group A	1.14.-.-	p380	380	Tryptophan metabolism
group A	1.14.-.-	p522	522	Biosynthesis of 12-, 14- and 16-membered macrolides
group A	1.14.-.-	p600	600	Sphingolipid metabolism
group A	1.14.-.-	p624	624	1- and 2-Methylnaphthalene degradation
group A	1.14.-.-	p625	625	Tetrachloroethene degradation
group A	1.14.-.-	p627	627	1,4-Dichlorobenzene degradation
group A	1.14.-.-	p903	903	Limonene and pinene degradation
group A	1.14.-.-	p904	904	Diterpenoid biosynthesis
group A	1.14.-.-	p905	905	Brassinosteroid biosynthesis
group A	1.14.-.-	p906	906	Carotenoid biosynthesis
group A	1.14.-.-	p940	940	Phenylpropanoid biosynthesis
group A	1.14.-.-	p945	945	Stilbenoid, diarylheptanoid and gingerol biosynthesis
group A	1.14.-.-	p966	966	Glucosinolate biosynthesis
group A	1.14.-.-	p981	981	Insect hormone biosynthesis
group A	1.14.-.-	p1057	1057	Biosynthesis of type II polyketide products
group A	1.14.11.-	p260	260	Glycine, serine and threonine metabolism
group A	1.14.11.-	p361	361	gamma-Hexachlorocyclohexane degradation
group A	1.14.11.-	p904	904	Diterpenoid biosynthesis
group A	1.14.11.15	p904	904	Diterpenoid biosynthesis
group A	1.14.12.-	p361	361	gamma-Hexachlorocyclohexane degradation
group A	1.14.12.-	p364	364	Fluorobenzoate degradation
group A	1.14.12.-	p621	621	Dioxin degradation
group A	1.14.12.-	p622	622	Toluene and xylene degradation
group A	1.14.12.-	p623	623	2,4-Dichlorobenzoate degradation
group A	1.14.12.-	p624	624	1- and 2-Methylnaphthalene degradation
group A	1.14.12.-	p626	626	Naphthalene and anthracene degradation
group A	1.14.12.-	p627	627	1,4-Dichlorobenzene degradation
group A	1.14.12.-	p633	633	Trinitrotoluene degradation
group A	1.14.12.-	p642	642	Ethylbenzene degradation
group A	1.14.12.-	p643	643	Styrene degradation
group A	1.14.13.-	p130	130	Ubiquinone and other terpenoid-quinone biosynthesis
group A	1.14.13.-	p140	140	C21-Steroid hormone metabolism
group A	1.14.13.-	p232	232	Caffeine metabolism
group A	1.14.13.-	p340	340	Histidine metabolism
group A	1.14.13.-	p360	360	Phenylalanine metabolism
group A	1.14.13.-	p361	361	gamma-Hexachlorocyclohexane degradation
group A	1.14.13.-	p362	362	Benzoate degradation via hydroxylation
group A	1.14.13.-	p363	363	Bisphenol A degradation
group A	1.14.13.-	p380	380	Tryptophan metabolism
group A	1.14.13.-	p590	590	Arachidonic acid metabolism
group A	1.14.13.-	p591	591	Linoleic acid metabolism
group A	1.14.13.-	p622	622	Toluene and xylene degradation
group A	1.14.13.-	p623	623	2,4-Dichlorobenzoate degradation
group A	1.14.13.-	p624	624	1- and 2-Methylnaphthalene degradation
group A	1.14.13.-	p625	625	Tetrachloroethene degradation
group A	1.14.13.-	p626	626	Naphthalene and anthracene degradation
group A	1.14.13.-	p627	627	1,4-Dichlorobenzene degradation
group A	1.14.13.-	p640	640	Propanoate metabolism
group A	1.14.13.-	p643	643	Styrene degradation
group A	1.14.13.-	p830	830	Retinol metabolism
group A	1.14.13.-	p903	903	Limonene and pinene degradation
group A	1.14.13.-	p904	904	Diterpenoid biosynthesis
group A	1.14.13.-	p905	905	Brassinosteroid biosynthesis
group A	1.14.13.-	p906	906	Carotenoid biosynthesis
group A	1.14.13.-	p940	940	Phenylpropanoid biosynthesis
group A	1.14.13.-	p941	941	Flavonoid biosynthesis
group A	1.14.13.-	p943	943	Isoflavonoid biosynthesis
group A	1.14.13.-	p945	945	Stilbenoid, diarylheptanoid and gingerol biosynthesis
[truncated: 9,992 more rows]
