# Supplementary material for: PoMeLo: a systematic computational approach to predicting metabolic loss in pathogen genomes
Source: BMC Bioinformatics. 2024 Jan 30;25:49. doi: 10.1186/s12859-024-05640-w (PMC10829301; doi:10.1186/s12859-024-05640-w)
Supplement: Supplementary file 5 — Additional file 5: Summary of ranked pathways. This file is produced by PoMeLo and stored as ‘summary_of_ranked_pathways_organism_date.tab’ where the organism and date are specific to the analysis. This file contains a list of all of the pathways in the analysis ranked and sorted by their Predicted Metabolic Loss (PML) score. For each pathway, the total number of genes in the entire pathway and the number of genes detected in the analysis are shown (bvbrc_genes_inpathway), as well as statistics demonstrating the gene presence/pathway completeness across groups (target vs. non-target). [file 12859_2024_5640_MOESM5_ESM.xlsx]

## Sheet: Sheet 1
Additional File 5: Summary of Ranked Pathways
pathwayid	pathway_id	pathway_name	PML	total_genes_inpathway	bvbrc_genes_inpathway	genes_found_target_group_bypathway	genes_found_nontarget_group_bypathway	perc_missing_in_target_group_bypathway	perc_missing_in_nontarget_group_bypathway	avg_p_index_bypathway	genes_absent_differential	loss_innontarget_group_score	PML_composite	loss_innontarget_group_composite
p230	230	Purine metabolism	2100	120	36	15	34	58.3	5.6	1.6	19	200	22130	2180
p520	520	Amino sugar and nucleotide sugar metabolism	1500	130	23	8	22	65.2	4.3	1.96	14	100	15815	1115
p270	270	Cysteine and methionine metabolism	1200	89	16	4	16	75	0	2.16	12	0	12680	80
p541	541	O-Antigen nucleotide sugar biosynthesis	1100	63	13	2	13	84.6	0	2.3	11	0	11615	65
p240	240	Pyrimidine metabolism	900	72	26	17	25	34.6	3.8	1.82	8	100	9530	1130
p40	40	Pentose and glucuronate interconversions	900	79	11	2	11	81.8	0	2.13	9	0	9505	55
p260	260	Glycine, serine and threonine metabolism	900	74	10	1	10	90	0	2.23	9	0	9500	50
p330	330	Arginine and proline metabolism	900	115	16	7	16	56.2	0	2.23	9	0	9530	80
p500	500	Starch and sucrose metabolism	900	90	13	3	13	76.9	0	1.92	10	0	9565	65
p740	740	Riboflavin metabolism	700	31	9	2	7	77.8	22.2	1.39	5	200	7295	2045
p10	10	Glycolysis / Gluconeogenesis	700	55	19	11	19	42.1	0	3.84	8	0	7495	95
p340	340	Histidine metabolism	700	40	7	0	7	100	0	2.33	7	0	7385	35
p620	620	Pyruvate metabolism	700	81	14	6	14	57.1	0	2.95	8	0	7470	70
p650	650	Butanoate metabolism	700	63	7	0	7	100	0	2.81	7	0	7385	35
p790	790	Folate biosynthesis	700	55	10	2	10	80	0	1.33	8	0	7450	50
p52	52	Galactose metabolism	600	49	10	3	10	70	0	2.39	7	0	6400	50
p521	521	Streptomycin biosynthesis	600	18	7	1	7	85.7	0	2.72	6	0	6335	35
p561	561	Glycerolipid metabolism	600	48	7	1	7	85.7	0	2.21	6	0	6335	35
p670	670	One carbon pool by folate	600	28	12	6	12	50	0	1.82	6	0	6360	60
p910	910	Nitrogen metabolism	600	54	7	1	7	85.7	0	2.06	6	0	6335	35
p983	983	Drug metabolism - other enzymes	600	28	12	6	11	50	8.3	3.25	5	0	6310	60
p30	30	Pentose phosphate pathway	500	56	20	14	17	30	15	2.18	3	250	5250	2600
p220	220	Arginine biosynthesis	500	33	6	1	6	83.3	0	2.97	5	0	5280	30
p362	362	Benzoate degradation via hydroxylation	500	74	5	0	5	100	0	2.49	5	0	5275	25
p380	380	Tryptophan metabolism	500	65	5	0	5	100	0	3.09	5	0	5275	25
p562	562	Inositol phosphate metabolism	500	48	6	1	6	83.3	0	1.25	5	0	5280	30
p627	627	1,4-Dichlorobenzene degradation	500	58	5	0	5	100	0	2.17	5	0	5275	25
p630	630	Glyoxylate and dicarboxylate metabolism	500	78	9	3	9	66.7	0	2.06	6	0	5345	45
p53	53	Ascorbate and aldarate metabolism	400	59	5	0	5	100	0	2.24	5	0	4275	25
p71	71	Fatty acid metabolism	400	32	5	1	5	80	0	4.44	4	0	4225	25
p400	400	Phenylalanine, tyrosine and tryptophan biosynthesis	400	39	5	1	5	80	0	2.26	4	0	4225	25
p410	410	beta-Alanine metabolism	400	40	4	0	4	100	0	3.7	4	0	4220	20
p450	450	Selenoamino acid metabolism	400	18	6	2	6	66.7	0	2.06	4	0	4230	30
p523	523	Polyketide sugar unit biosynthesis	400	27	4	0	4	100	0	1.85	4	0	4220	20
p640	640	Propanoate metabolism	400	62	6	2	6	66.7	0	3.39	4	0	4230	30
p680	680	Methane metabolism	400	109	11	7	11	36.4	0	2.05	4	0	4255	55
p720	720	Reductive carboxylate cycle (CO2 fixation)	400	56	9	5	9	44.4	0	3.34	4	0	4245	45
p250	250	Alanine, aspartate and glutamate metabolism	300	50	6	3	5	50	16.7	2.74	2	100	3130	1030
p51	51	Fructose and mannose metabolism	300	77	10	7	10	30	0	1.94	3	0	3200	50
p190	190	Oxidative phosphorylation	300	20	4	1	4	75	0	1.7	3	0	3170	20
p280	280	Valine, leucine and isoleucine degradation	300	38	3	0	3	100	0	4.11	3	0	3165	15
p300	300	Lysine biosynthesis	300	34	4	1	4	75	0	1.82	3	0	3170	20
p440	440	Phosphonate and phosphinate metabolism	300	32	4	1	4	75	0	1.31	3	0	3170	20
p531	531	Glycosaminoglycan degradation	300	15	3	0	3	100	0	2.07	3	0	3165	15
p643	643	Styrene degradation	300	20	3	0	3	100	0	2.6	3	0	3165	15
p770	770	Pantothenate and CoA biosynthesis	300	34	8	4	8	50	0	2.41	4	0	3240	40
p920	920	Sulfur metabolism	300	60	3	0	3	100	0	1.3	3	0	3165	15
p480	480	Glutathione metabolism	200	41	6	4	5	33.3	16.7	1.73	1	100	2080	1030
p61	61	Fatty acid biosynthesis	200	18	3	1	3	66.7	0	1.72	2	0	2115	15
p62	62	Fatty acid elongation in mitochondria	200	13	2	0	2	100	0	4.23	2	0	2110	10
p310	310	Lysine degradation	200	78	3	1	3	66.7	0	2.26	2	0	2115	15
p360	360	Phenylalanine metabolism	200	72	4	1	4	75	0	3.06	3	0	2170	20
p430	430	Taurine and hypotaurine metabolism	200	22	4	2	4	50	0	2.09	2	0	2120	20
p460	460	Cyanoamino acid metabolism	200	35	4	2	4	50	0	1.86	2	0	2120	20
p564	564	Glycerophospholipid metabolism	200	64	9	7	9	22.2	0	1.41	2	0	2145	45
p600	600	Sphingolipid metabolism	200	34	3	0	3	100	0	1.65	3	0	2165	15
p603	603	Glycosphingolipid biosynthesis - globo series	200	15	2	0	2	100	0	2.67	2	0	2110	10
p604	604	Glycosphingolipid biosynthesis - ganglio series	200	12	2	0	2	100	0	2.83	2	0	2110	10
p625	625	Tetrachloroethene degradation	200	19	2	0	2	100	0	3.21	2	0	2110	10
p750	750	Vitamin B6 metabolism	200	31	3	1	3	66.7	0	1.32	2	0	2115	15
p780	780	Biotin metabolism	100	22	5	4	2	20	60	1.23	-2	300	925	3025
p20	20	Citrate cycle (TCA cycle)	100	27	2	1	2	50	0	3.37	1	0	1060	10
p281	281	Geraniol degradation	100	10	1	0	1	100	0	4.6	1	0	1055	5
p290	290	Valine, leucine and isoleucine biosynthesis	100	15	1	0	1	100	0	2.13	1	0	1055	5
p350	350	Tyrosine metabolism	100	67	2	1	2	50	0	2.85	1	0	1060	10
p470	470	D-Amino acid metabolism	100	53	4	3	4	25	0	1.96	1	0	1070	20
p513	513	High-mannose type N-glycan biosynthesis	100	25	1	0	1	100	0	2.32	1	0	1055	5
p550	550	Peptidoglycan biosynthesis	100	23	11	10	11	9.1	0	1.39	1	0	1105	55
p565	565	Ether lipid metabolism	100	25	1	0	1	100	0	1.68	1	0	1055	5
p590	590	Arachidonic acid metabolism	100	29	1	0	1	100	0	1.93	1	0	1055	5
p592	592	alpha-Linolenic acid metabolism	100	13	2	0	2	100	0	4.31	2	0	1110	10
p621	621	Dioxin degradation	100	13	1	0	1	100	0	2.62	1	0	1055	5
p622	622	Toluene and xylene degradation	100	24	1	0	1	100	0	2.5	1	0	1055	5
p626	626	Naphthalene and anthracene degradation	100	9	1	0	1	100	0	2.67	1	0	1055	5
p642	642	Ethylbenzene degradation	100	6	1	0	1	100	0	2.5	1	0	1055	5
p660	660	C5-Branched dibasic acid metabolism	100	23	1	0	1	100	0	1.87	1	0	1055	5
p710	710	Carbon fixation in photosynthetic organisms	100	26	10	9	10	10	0	3.15	1	0	1100	50
p760	760	Nicotinate and nicotinamide metabolism	100	62	8	7	8	12.5	0	1.44	1	0	1090	40
p830	830	Retinol metabolism	100	15	1	0	1	100	0	3.47	1	0	1055	5
p860	860	Porphyrin and chlorophyll metabolism	100	118	2	1	2	50	0	1.14	1	0	1060	10
p900	900	Terpenoid backbone biosynthesis	100	52	9	8	9	11.1	0	1.35	1	0	1095	45
p903	903	Limonene and pinene degradation	100	19	1	0	1	100	0	3.21	1	0	1055	5
p944	944	Flavone and flavonol biosynthesis	100	34	1	0	1	100	0	1.35	1	0	1055	5
p980	980	Metabolism of xenobiotics by cytochrome P450	100	10	1	0	1	100	0	5	1	0	1055	5
p982	982	Drug metabolism - cytochrome P450	100	8	1	0	1	100	0	7.38	1	0	1055	5
p1040	1040	Biosynthesis of unsaturated fatty acids	100	16	2	0	2	100	0	3.31	2	0	1110	10
p1053	1053	Biosynthesis of siderophore group nonribosomal peptides	100	13	1	0	1	100	0	1.15	1	0	1055	5
p1055	1055	Biosynthesis of vancomycin group antibiotics	100	10	1	0	1	100	0	1.8	1	0	1055	5
p510	510	N-Glycan biosynthesis	0	38	1	1	0	0	100	1.55	-1	100	0	1005
p73	73	Cutin, suberine and wax biosynthesis	0	0	0	0	0	0	0	0	0	0	0	0
p100	100	Steroid biosynthesis	0	0	0	0	0	0	0	0	0	0	0	0
p120	120	Primary bile acid biosynthesis	0	0	0	0	0	0	0	0	0	0	0	0
p121	121	Secondary bile acid biosynthesis	0	0	0	0	0	0	0	0	0	0	0	0
p130	130	Ubiquinone and other terpenoid-quinone biosynthesis	0	0	0	0	0	0	0	0	0	0	0	0
p140	140	C21-Steroid hormone metabolism	0	0	0	0	0	0	0	0	0	0	0	0
p195	195	Photosynthesis	0	5	1	1	1	0	0	1.6	0	0	5	5
p232	232	Caffeine metabolism	0	0	0	0	0	0	0	0	0	0	0	0
p253	253	Tetracycline biosynthesis	0	0	0	0	0	0	0	0	0	0	0	0
p254	254	Aflatoxin biosynthesis	0	0	0	0	0	0	0	0	0	0	0	0
p261	261	Monobactam biosynthesis	0	0	0	0	0	0	0	0	0	0	0	0
p311	311	Penicillin and cephalosporin biosynthesis	0	0	0	0	0	0	0	0	0	0	0	0
p312	312	beta-Lactam resistance	0	0	0	0	0	0	0	0	0	0	0	0
p331	331	Clavulanic acid biosynthesis	0	0	0	0	0	0	0	0	0	0	0	0
p332	332	Carbapenem biosynthesis	0	0	0	0	0	0	0	0	0	0	0	0
p333	333	Carbapenem biosynthesis	0	0	0	0	0	0	0	0	0	0	0	0
p361	361	gamma-Hexachlorocyclohexane degradation	0	0	0	0	0	0	0	0	0	0	0	0
p363	363	Bisphenol A degradation	0	0	0	0	0	0	0	0	0	0	0	0
p364	364	Fluorobenzoate degradation	0	0	0	0	0	0	0	0	0	0	0	0
p365	365	Furfural degradation	0	0	0	0	0	0	0	0	0	0	0	0
p401	401	Novobiocin biosynthesis	0	16	1	1	1	0	0	3.06	0	0	5	5
p402	402	Benzoxazinoid biosynthesis	0	0	0	0	0	0	0	0	0	0	0	0
p404	404	Staurosporine biosynthesis	0	0	0	0	0	0	0	0	0	0	0	0
p405	405	Phenazine biosynthesis	0	0	0	0	0	0	0	0	0	0	0	0
p511	511	Other glycan degradation	0	0	0	0	0	0	0	0	0	0	0	0
p512	512	O-Glycan biosynthesis	0	0	0	0	0	0	0	0	0	0	0	0
p514	514	Other types of O-glycan biosynthesis	0	0	0	0	0	0	0	0	0	0	0	0
p515	515	Mannose type O-glycan biosynthesis	0	0	0	0	0	0	0	0	0	0	0	0
p522	522	Biosynthesis of 12-, 14- and 16-membered macrolides	0	0	0	0	0	0	0	0	0	0	0	0
p524	524	Neomycin, kanamycin and gentamicin biosynthesis	0	0	0	0	0	0	0	0	0	0	0	0
p525	525	Acarbose and validamycin biosynthesis	0	0	0	0	0	0	0	0	0	0	0	0
p532	532	Glycosaminoglycan biosynthesis - chondroitin sulfate / dermatan sulfate	0	0	0	0	0	0	0	0	0	0	0	0
p533	533	Glycosaminoglycan biosynthesis - heparan sulfate / heparin	0	0	0	0	0	0	0	0	0	0	0	0
p534	534	Glycosaminoglycan biosynthesis - keratan sulfate	0	0	0	0	0	0	0	0	0	0	0	0
p540	540	Lipopolysaccharide biosynthesis	0	0	0	0	0	0	0	0	0	0	0	0
p552	552	Teichoic acid biosynthesis	0	0	0	0	0	0	0	0	0	0	0	0
p563	563	Glycosylphosphatidylinositol(GPI)-anchor biosynthesis	0	0	0	0	0	0	0	0	0	0	0	0
p571	571	Lipoarabinomannan (LAM) biosynthesis	0	0	0	0	0	0	0	0	0	0	0	0
p572	572	Lipoarabinomannan (LAM) biosynthesis	0	0	0	0	0	0	0	0	0	0	0	0
p591	591	Linoleic acid metabolism	0	0	0	0	0	0	0	0	0	0	0	0
p601	601	Glycosphingolipid biosynthesis - lacto and neolacto series	0	0	0	0	0	0	0	0	0	0	0	0
p623	623	2,4-Dichlorobenzoate degradation	0	0	0	0	0	0	0	0	0	0	0	0
p624	624	1- and 2-Methylnaphthalene degradation	0	0	0	0	0	0	0	0	0	0	0	0
p633	633	Trinitrotoluene degradation	0	0	0	0	0	0	0	0	0	0	0	0
p730	730	Thiamine metabolism	0	28	6	4	6	33.3	0	1.25	2	0	130	30
p785	785	Lipoic acid metabolism	0	0	0	0	0	0	0	0	0	0	0	0
p791	791	Atrazine degradation	0	0	0	0	0	0	0	0	0	0	0	0
p901	901	Indole alkaloid biosynthesis	0	0	0	0	0	0	0	0	0	0	0	0
p902	902	Monoterpenoid biosynthesis	0	0	0	0	0	0	0	0	0	0	0	0
p904	904	Diterpenoid biosynthesis	0	0	0	0	0	0	0	0	0	0	0	0
p905	905	Brassinosteroid biosynthesis	0	0	0	0	0	0	0	0	0	0	0	0
p906	906	Carotenoid biosynthesis	0	0	0	0	0	0	0	0	0	0	0	0
p908	908	Zeatin biosynthesis	0	10	1	1	1	0	0	1	0	0	5	5
p909	909	Sesquiterpenoid biosynthesis	0	0	0	0	0	0	0	0	0	0	0	0
p930	930	Caprolactam degradation	0	0	0	0	0	0	0	0	0	0	0	0
p940	940	Phenylpropanoid biosynthesis	0	0	0	0	0	0	0	0	0	0	0	0
p941	941	Flavonoid biosynthesis	0	0	0	0	0	0	0	0	0	0	0	0
p942	942	Anthocyanin biosynthesis	0	0	0	0	0	0	0	0	0	0	0	0
p943	943	Isoflavonoid biosynthesis	0	0	0	0	0	0	0	0	0	0	0	0
p945	945	Stilbenoid, diarylheptanoid and gingerol biosynthesis	0	0	0	0	0	0	0	0	0	0	0	0
p950	950	Isoquinoline alkaloid biosynthesis	0	75	1	1	1	0	0	1.81	0	0	5	5
p960	960	Tropane, piperidine and pyridine alkaloid biosynthesis	0	31	1	1	1	0	0	2.68	0	0	5	5
p965	965	Betalain biosynthesis	0	0	0	0	0	0	0	0	0	0	0	0
p966	966	Glucosinolate biosynthesis	0	0	0	0	0	0	0	0	0	0	0	0
p970	970	Aminoacyl-tRNA biosynthesis	0	31	23	23	23	0	0	1.19	0	0	115	115
p981	981	Insect hormone biosynthesis	0	0	0	0	0	0	0	0	0	0	0	0
p984	984	Steroid degradation	0	0	0	0	0	0	0	0	0	0	0	0
p996	996	Biosynthesis of various alkaloids	0	0	0	0	0	0	0	0	0	0	0	0
p997	997	Biosynthesis of various other secondary metabolites	0	0	0	0	0	0	0	0	0	0	0	0
p998	998	Biosynthesis of various antibiotics	0	0	0	0	0	0	0	0	0	0	0	0
p999	999	Biosynthesis of various plant secondary metabolites	0	0	0	0	0	0	0	0	0	0	0	0
p1051	1051	Biosynthesis of ansamycins	0	5	1	1	1	0	0	1.4	0	0	5	5
p1056	1056	Biosynthesis of type II polyketide backbone	0	0	0	0	0	0	0	0	0	0	0	0
p1057	1057	Biosynthesis of type II polyketide products	0	0	0	0	0	0	0	0	0	0	0	0
p1058	1058	Acridone alkaloid biosynthesis	0	0	0	0	0	0	0	0	0	0	0	0
p1059	1059	Biosynthesis of enediyne antibiotics	0	0	0	0	0	0	0	0	0	0	0	0
p4660	4660	T cell receptor signaling pathway	0	0	0	0	0	0	0	0	0	0	0	0
