# Supplementary material for: PoMeLo: a systematic computational approach to predicting metabolic loss in pathogen genomes
Source: BMC Bioinformatics. 2024 Jan 30;25:49. doi: 10.1186/s12859-024-05640-w (PMC10829301; doi:10.1186/s12859-024-05640-w)
Supplement: Supplementary file 6 — Additional file 6: PML data by pathway. This multi-tabbed Excel file is produced by PoMeLo and stored as ‘PML_fulldata_bypathway_organism_date.xlsx’ where the organism and date are specific to the analysis. Each tab of the file contains information on a different pathway. Within each tab, information on all of the genes (EC numbers) associated with the pathway, their products, and statistics measuring their presence across groups and the pathways itself are provided. [file 12859_2024_5640_MOESM6_ESM.xlsx]

## Sheet: Purine metabolism_p230
Additonal File 6: PML Data by Pathway
ec_number	pathway_nameshort	pathwayid	ec_description	genecount_target_group_by_ecnumber	genecount_nontarget_group_by_ecnumber	genepercentage_target_group_by_ecnumber	genepercentage_nontarget_group_by_ecnumber	PML	total_genes_inpathway	bvbrc_genes_inpathway	genes_found_target_group_bypathway	genes_found_nontarget_group_bypathway	perc_missing_in_target_group_bypathway	perc_missing_in_nontarget_group_bypathway	avg_p_index_bypathway	ec_pindex	genes_absent_differential	loss_innontarget_group_score	PML_composite	loss_innontarget_group_composite	pathway_id	pathway_name	Treponema_pallidum	Treponema_paraluiscuniculi	Treponema_phagedenis
2.7.7.7	Purine metabolism_p230	p230	DNA-directed DNA polymerase	2	1	100	100	2100	120	36	15	34	58.3	5.6	1.6	2	19	200	22130	2180	230	Purine metabolism	1	1	1
2.7.7.6	Purine metabolism_p230	p230	DNA-directed RNA polymerase	2	1	100	100	2100	120	36	15	34	58.3	5.6	1.6	2	19	200	22130	2180	230	Purine metabolism	1	1	1
6.3.5.2	Purine metabolism_p230	p230	GMP synthase (glutamine-hydrolyzing)	0	1	0	100	2100	120	36	15	34	58.3	5.6	1.6	2	19	200	22130	2180	230	Purine metabolism	0	0	1
3.5.4.10	Purine metabolism_p230	p230	IMP cyclohydrolase	0	1	0	100	2100	120	36	15	34	58.3	5.6	1.6	1	19	200	22130	2180	230	Purine metabolism	0	0	1
1.1.1.205	Purine metabolism_p230	p230	IMP dehydrogenase	0	1	0	100	2100	120	36	15	34	58.3	5.6	1.6	2	19	200	22130	2180	230	Purine metabolism	0	0	1
2.4.2.7	Purine metabolism_p230	p230	Adenine phosphoribosyltransferase	2	1	100	100	2100	120	36	15	34	58.3	5.6	1.6	1	19	200	22130	2180	230	Purine metabolism	1	1	1
3.5.4.4	Purine metabolism_p230	p230	Adenosine deaminase	0	1	0	100	2100	120	36	15	34	58.3	5.6	1.6	1	19	200	22130	2180	230	Purine metabolism	0	0	1
4.6.1.1	Purine metabolism_p230	p230	Adenylate cyclase	2	0	100	0	2100	120	36	15	34	58.3	5.6	1.6	1	19	200	22130	2180	230	Purine metabolism	1	1	0
2.7.4.3	Purine metabolism_p230	p230	Adenylate kinase	2	1	100	100	2100	120	36	15	34	58.3	5.6	1.6	2	19	200	22130	2180	230	Purine metabolism	1	1	1
2.4.2.14	Purine metabolism_p230	p230	Amidophosphoribosyltransferase	0	1	0	100	2100	120	36	15	34	58.3	5.6	1.6	2	19	200	22130	2180	230	Purine metabolism	0	0	1
2.4.2.8	Purine metabolism_p230	p230	Hypoxanthine phosphoribosyltransferase	2	1	100	100	2100	120	36	15	34	58.3	5.6	1.6	2	19	200	22130	2180	230	Purine metabolism	1	1	1
2.7.4.6	Purine metabolism_p230	p230	Nucleoside-diphosphate kinase	2	0	100	0	2100	120	36	15	34	58.3	5.6	1.6	3	19	200	22130	2180	230	Purine metabolism	1	1	0
5.4.2.2	Purine metabolism_p230	p230	Phosphoglucomutase (alpha-D-glucose-1,6-bisphosphate-dependent)	0	1	0	100	2100	120	36	15	34	58.3	5.6	1.6	7	19	200	22130	2180	230	Purine metabolism	0	0	1
6.3.4.13	Purine metabolism_p230	p230	Phosphoribosylamine--glycine ligase	0	1	0	100	2100	120	36	15	34	58.3	5.6	1.6	1	19	200	22130	2180	230	Purine metabolism	0	0	1
6.3.2.6	Purine metabolism_p230	p230	Phosphoribosylaminoimidazolesuccinocarboxamide synthase	0	1	0	100	2100	120	36	15	34	58.3	5.6	1.6	1	19	200	22130	2180	230	Purine metabolism	0	0	1
6.3.3.1	Purine metabolism_p230	p230	Phosphoribosylformylglycinamidine cyclo-ligase	0	1	0	100	2100	120	36	15	34	58.3	5.6	1.6	1	19	200	22130	2180	230	Purine metabolism	0	0	1
6.3.5.3	Purine metabolism_p230	p230	Phosphoribosylformylglycinamidine synthase	0	1	0	100	2100	120	36	15	34	58.3	5.6	1.6	1	19	200	22130	2180	230	Purine metabolism	0	0	1
2.1.2.3	Purine metabolism_p230	p230	Phosphoribosylaminoimidazolecarboxamide formyltransferase	0	1	0	100	2100	120	36	15	34	58.3	5.6	1.6	2	19	200	22130	2180	230	Purine metabolism	0	0	1
2.1.2.2	Purine metabolism_p230	p230	Phosphoribosylglycinamide formyltransferase	0	1	0	100	2100	120	36	15	34	58.3	5.6	1.6	2	19	200	22130	2180	230	Purine metabolism	0	0	1
2.7.7.8	Purine metabolism_p230	p230	Polyribonucleotide nucleotidyltransferase	2	1	100	100	2100	120	36	15	34	58.3	5.6	1.6	2	19	200	22130	2180	230	Purine metabolism	1	1	1
2.4.2.1	Purine metabolism_p230	p230	Purine-nucleoside phosphorylase	2	1	100	100	2100	120	36	15	34	58.3	5.6	1.6	3	19	200	22130	2180	230	Purine metabolism	1	1	1
2.7.1.40	Purine metabolism_p230	p230	Pyruvate kinase	0	1	0	100	2100	120	36	15	34	58.3	5.6	1.6	4	19	200	22130	2180	230	Purine metabolism	0	0	1
1.17.4.1	Purine metabolism_p230	p230	Ribonucleoside-diphosphate reductase	2	1	100	100	2100	120	36	15	34	58.3	5.6	1.6	4	19	200	22130	2180	230	Purine metabolism	1	1	1
2.7.6.1	Purine metabolism_p230	p230	Ribose-phosphate diphosphokinase	2	1	100	100	2100	120	36	15	34	58.3	5.6	1.6	2	19	200	22130	2180	230	Purine metabolism	1	1	1
1.17.1.4	Purine metabolism_p230	p230	Xanthine dehydrogenase	2	1	100	100	2100	120	36	15	34	58.3	5.6	1.6	1	19	200	22130	2180	230	Purine metabolism	1	1	1
3.1.3.5	Purine metabolism_p230	p230	5'-nucleotidase	2	1	100	100	2100	120	36	15	34	58.3	5.6	1.6	3	19	200	22130	2180	230	Purine metabolism	1	1	1
3.2.2.1	Purine metabolism_p230	p230	Purine nucleosidase	0	1	0	100	2100	120	36	15	34	58.3	5.6	1.6	2	19	200	22130	2180	230	Purine metabolism	0	0	1
3.1.4.16	Purine metabolism_p230	p230	2',3'-cyclic-nucleotide 2'-phosphodiesterase	0	1	0	100	2100	120	36	15	34	58.3	5.6	1.6	2	19	200	22130	2180	230	Purine metabolism	0	0	1
2.7.6.5	Purine metabolism_p230	p230	GTP diphosphokinase	0	1	0	100	2100	120	36	15	34	58.3	5.6	1.6	1	19	200	22130	2180	230	Purine metabolism	0	0	1
2.7.2.2	Purine metabolism_p230	p230	Carbamate kinase	0	1	0	100	2100	120	36	15	34	58.3	5.6	1.6	4	19	200	22130	2180	230	Purine metabolism	0	0	1
3.1.7.2	Purine metabolism_p230	p230	Guanosine-3',5'-bis(diphosphate) 3'-diphosphatase	0	1	0	100	2100	120	36	15	34	58.3	5.6	1.6	1	19	200	22130	2180	230	Purine metabolism	0	0	1
5.4.2.7	Purine metabolism_p230	p230	Phosphopentomutase	0	1	0	100	2100	120	36	15	34	58.3	5.6	1.6	2	19	200	22130	2180	230	Purine metabolism	0	0	1
1.17.4.2	Purine metabolism_p230	p230	Ribonucleoside-triphosphate reductase	0	1	0	100	2100	120	36	15	34	58.3	5.6	1.6	2	19	200	22130	2180	230	Purine metabolism	0	0	1
5.4.99.18	Purine metabolism_p230	p230	5-(carboxyamino)imidazole ribonucleotide mutase	0	1	0	100	2100	120	36	15	34	58.3	5.6	1.6	1	19	200	22130	2180	230	Purine metabolism	0	0	1
3.6.1.13	Purine metabolism_p230	p230	ADP-ribose diphosphatase	2	1	100	100	2100	120	36	15	34	58.3	5.6	1.6	1	19	200	22130	2180	230	Purine metabolism	1	1	1
3.6.1.8	Purine metabolism_p230	p230	ATP diphosphatase	2	1	100	100	2100	120	36	15	34	58.3	5.6	1.6	2	19	200	22130	2180	230	Purine metabolism	1	1	1

## Sheet: Amino sugar and nucleotid_p520
ec_number	pathway_nameshort	pathwayid	ec_description	genecount_target_group_by_ecnumber	genecount_nontarget_group_by_ecnumber	genepercentage_target_group_by_ecnumber	genepercentage_nontarget_group_by_ecnumber	PML	total_genes_inpathway	bvbrc_genes_inpathway	genes_found_target_group_bypathway	genes_found_nontarget_group_bypathway	perc_missing_in_target_group_bypathway	perc_missing_in_nontarget_group_bypathway	avg_p_index_bypathway	ec_pindex	genes_absent_differential	loss_innontarget_group_score	PML_composite	loss_innontarget_group_composite	pathway_id	pathway_name	Treponema_pallidum	Treponema_paraluiscuniculi	Treponema_phagedenis
5.1.3.2	Amino sugar and nucleotid_p520	p520	UDP-glucose 4-epimerase	0	1	0	100	1500	130	23	8	22	65.2	4.3	1.96	3	14	100	15815	1115	520	Amino sugar and nucleotide sugar metabolism	0	0	1
1.1.1.22	Amino sugar and nucleotid_p520	p520	UDP-glucose 6-dehydrogenase	0	1	0	100	1500	130	23	8	22	65.2	4.3	1.96	5	14	100	15815	1115	520	Amino sugar and nucleotide sugar metabolism	0	0	1
2.7.1.6	Amino sugar and nucleotid_p520	p520	Galactokinase	2	1	100	100	1500	130	23	8	22	65.2	4.3	1.96	2	14	100	15815	1115	520	Amino sugar and nucleotide sugar metabolism	1	1	1
3.5.99.6	Amino sugar and nucleotid_p520	p520	Glucosamine-6-phosphate deaminase	0	1	0	100	1500	130	23	8	22	65.2	4.3	1.96	1	14	100	15815	1115	520	Amino sugar and nucleotide sugar metabolism	0	0	1
5.3.1.9	Amino sugar and nucleotid_p520	p520	Glucose-6-phosphate isomerase	2	1	100	100	1500	130	23	8	22	65.2	4.3	1.96	4	14	100	15815	1115	520	Amino sugar and nucleotide sugar metabolism	1	1	1
2.6.1.16	Amino sugar and nucleotid_p520	p520	Glutamine--fructose-6-phosphate transaminase (isomerizing)	2	0	100	0	1500	130	23	8	22	65.2	4.3	1.96	2	14	100	15815	1115	520	Amino sugar and nucleotide sugar metabolism	1	1	0
2.7.1.1	Amino sugar and nucleotid_p520	p520	Hexokinase	2	1	100	100	1500	130	23	8	22	65.2	4.3	1.96	7	14	100	15815	1115	520	Amino sugar and nucleotide sugar metabolism	1	1	1
5.3.1.8	Amino sugar and nucleotid_p520	p520	Mannose-6-phosphate isomerase	0	1	0	100	1500	130	23	8	22	65.2	4.3	1.96	3	14	100	15815	1115	520	Amino sugar and nucleotide sugar metabolism	0	0	1
3.2.1.52	Amino sugar and nucleotid_p520	p520	Beta-N-acetylhexosaminidase	0	1	0	100	1500	130	23	8	22	65.2	4.3	1.96	7	14	100	15815	1115	520	Amino sugar and nucleotide sugar metabolism	0	0	1
3.2.1.14	Amino sugar and nucleotid_p520	p520	Chitinase	0	1	0	100	1500	130	23	8	22	65.2	4.3	1.96	1	14	100	15815	1115	520	Amino sugar and nucleotide sugar metabolism	0	0	1
5.4.2.2	Amino sugar and nucleotid_p520	p520	Phosphoglucomutase (alpha-D-glucose-1,6-bisphosphate-dependent)	0	1	0	100	1500	130	23	8	22	65.2	4.3	1.96	7	14	100	15815	1115	520	Amino sugar and nucleotide sugar metabolism	0	0	1
5.4.2.8	Amino sugar and nucleotid_p520	p520	Phosphomannomutase	2	1	100	100	1500	130	23	8	22	65.2	4.3	1.96	3	14	100	15815	1115	520	Amino sugar and nucleotide sugar metabolism	1	1	1
3.5.1.25	Amino sugar and nucleotid_p520	p520	N-acetylglucosamine-6-phosphate deacetylase	0	1	0	100	1500	130	23	8	22	65.2	4.3	1.96	2	14	100	15815	1115	520	Amino sugar and nucleotide sugar metabolism	0	0	1
2.5.1.7	Amino sugar and nucleotid_p520	p520	UDP-N-acetylglucosamine 1-carboxyvinyltransferase	2	1	100	100	1500	130	23	8	22	65.2	4.3	1.96	2	14	100	15815	1115	520	Amino sugar and nucleotide sugar metabolism	1	1	1
5.1.3.14	Amino sugar and nucleotid_p520	p520	UDP-N-acetylglucosamine 2-epimerase (non-hydrolyzing)	0	1	0	100	1500	130	23	8	22	65.2	4.3	1.96	2	14	100	15815	1115	520	Amino sugar and nucleotide sugar metabolism	0	0	1
2.7.7.27	Amino sugar and nucleotid_p520	p520	Glucose-1-phosphate adenylyltransferase	0	1	0	100	1500	130	23	8	22	65.2	4.3	1.96	2	14	100	15815	1115	520	Amino sugar and nucleotide sugar metabolism	0	0	1
5.4.2.10	Amino sugar and nucleotid_p520	p520	Phosphoglucosamine mutase	2	1	100	100	1500	130	23	8	22	65.2	4.3	1.96	1	14	100	15815	1115	520	Amino sugar and nucleotide sugar metabolism	1	1	1
2.7.1.69	Amino sugar and nucleotid_p520	p520	Protein-N(pi)-phosphohistidine--sugar phosphotransferase	0	1	0	100	1500	130	23	8	22	65.2	4.3	1.96	7	14	100	15815	1115	520	Amino sugar and nucleotide sugar metabolism	0	0	1
1.1.1.136	Amino sugar and nucleotid_p520	p520	UDP-N-acetylglucosamine 6-dehydrogenase	0	1	0	100	1500	130	23	8	22	65.2	4.3	1.96	2	14	100	15815	1115	520	Amino sugar and nucleotide sugar metabolism	0	0	1
2.5.1.56	Amino sugar and nucleotid_p520	p520	N-acetylneuraminate synthase	2	1	100	100	1500	130	23	8	22	65.2	4.3	1.96	2	14	100	15815	1115	520	Amino sugar and nucleotide sugar metabolism	1	1	1
2.3.1.201	Amino sugar and nucleotid_p520	p520	UDP-2-acetamido-3-amino-2,3-dideoxy-glucuronate N-acetyltransferase	0	1	0	100	1500	130	23	8	22	65.2	4.3	1.96	2	14	100	15815	1115	520	Amino sugar and nucleotide sugar metabolism	0	0	1
4.2.1.126	Amino sugar and nucleotid_p520	p520	N-acetylmuramic acid 6-phosphate etherase	0	1	0	100	1500	130	23	8	22	65.2	4.3	1.96	1	14	100	15815	1115	520	Amino sugar and nucleotide sugar metabolism	0	0	1
5.1.3.23	Amino sugar and nucleotid_p520	p520	UDP-2,3-diacetamido-2,3-dideoxyglucuronic acid 2-epimerase	0	1	0	100	1500	130	23	8	22	65.2	4.3	1.96	2	14	100	15815	1115	520	Amino sugar and nucleotide sugar metabolism	0	0	1

## Sheet: Cysteine and methionine m_p270
ec_number	pathway_nameshort	pathwayid	ec_description	genecount_target_group_by_ecnumber	genecount_nontarget_group_by_ecnumber	genepercentage_target_group_by_ecnumber	genepercentage_nontarget_group_by_ecnumber	PML	total_genes_inpathway	bvbrc_genes_inpathway	genes_found_target_group_bypathway	genes_found_nontarget_group_bypathway	perc_missing_in_target_group_bypathway	perc_missing_in_nontarget_group_bypathway	avg_p_index_bypathway	ec_pindex	genes_absent_differential	loss_innontarget_group_score	PML_composite	loss_innontarget_group_composite	pathway_id	pathway_name	Treponema_pallidum	Treponema_paraluiscuniculi	Treponema_phagedenis
2.1.1.37	Cysteine and methionine m_p270	p270	DNA (cytosine-5-)-methyltransferase	0	1	0	100	1200	89	16	4	16	75	0	2.16	1	12	0	12680	80	270	Cysteine and methionine metabolism	0	0	1
4.3.1.17	Cysteine and methionine m_p270	p270	L-serine ammonia-lyase	0	1	0	100	1200	89	16	4	16	75	0	2.16	2	12	0	12680	80	270	Cysteine and methionine metabolism	0	0	1
2.5.1.49	Cysteine and methionine m_p270	p270	O-acetylhomoserine aminocarboxypropyltransferase	0	1	0	100	1200	89	16	4	16	75	0	2.16	1	12	0	12680	80	270	Cysteine and methionine metabolism	0	0	1
2.5.1.48	Cysteine and methionine m_p270	p270	Cystathionine gamma-synthase	0	1	0	100	1200	89	16	4	16	75	0	2.16	3	12	0	12680	80	270	Cysteine and methionine metabolism	0	0	1
2.6.1.1	Cysteine and methionine m_p270	p270	Aspartate transaminase	2	1	100	100	1200	89	16	4	16	75	0	2.16	11	12	0	12680	80	270	Cysteine and methionine metabolism	1	1	1
1.2.1.11	Cysteine and methionine m_p270	p270	Aspartate-semialdehyde dehydrogenase	0	1	0	100	1200	89	16	4	16	75	0	2.16	4	12	0	12680	80	270	Cysteine and methionine metabolism	0	0	1
4.4.1.8	Cysteine and methionine m_p270	p270	Cystathionine beta-lyase	0	1	0	100	1200	89	16	4	16	75	0	2.16	3	12	0	12680	80	270	Cysteine and methionine metabolism	0	0	1
1.1.1.3	Cysteine and methionine m_p270	p270	Homoserine dehydrogenase	0	1	0	100	1200	89	16	4	16	75	0	2.16	3	12	0	12680	80	270	Cysteine and methionine metabolism	0	0	1
2.5.1.6	Cysteine and methionine m_p270	p270	Methionine adenosyltransferase	2	1	100	100	1200	89	16	4	16	75	0	2.16	2	12	0	12680	80	270	Cysteine and methionine metabolism	1	1	1
1.1.1.95	Cysteine and methionine m_p270	p270	Phosphoglycerate dehydrogenase	0	1	0	100	1200	89	16	4	16	75	0	2.16	3	12	0	12680	80	270	Cysteine and methionine metabolism	0	0	1
3.2.2.9	Cysteine and methionine m_p270	p270	Adenosylhomocysteine nucleosidase	2	1	100	100	1200	89	16	4	16	75	0	2.16	1	12	0	12680	80	270	Cysteine and methionine metabolism	1	1	1
2.3.1.46	Cysteine and methionine m_p270	p270	Homoserine O-succinyltransferase	0	1	0	100	1200	89	16	4	16	75	0	2.16	2	12	0	12680	80	270	Cysteine and methionine metabolism	0	0	1
3.2.2.16	Cysteine and methionine m_p270	p270	Methylthioadenosine nucleosidase	2	1	100	100	1200	89	16	4	16	75	0	2.16	1	12	0	12680	80	270	Cysteine and methionine metabolism	1	1	1
4.4.1.11	Cysteine and methionine m_p270	p270	Methionine gamma-lyase	0	1	0	100	1200	89	16	4	16	75	0	2.16	2	12	0	12680	80	270	Cysteine and methionine metabolism	0	0	1
2.7.1.100	Cysteine and methionine m_p270	p270	S-methyl-5-thioribose kinase	0	1	0	100	1200	89	16	4	16	75	0	2.16	1	12	0	12680	80	270	Cysteine and methionine metabolism	0	0	1
5.3.1.23	Cysteine and methionine m_p270	p270	S-methyl-5-thioribose-1-phosphate isomerase	0	1	0	100	1200	89	16	4	16	75	0	2.16	1	12	0	12680	80	270	Cysteine and methionine metabolism	0	0	1

## Sheet: O-Antigen nucleotide suga_p541
ec_number	pathway_nameshort	pathwayid	ec_description	genecount_target_group_by_ecnumber	genecount_nontarget_group_by_ecnumber	genepercentage_target_group_by_ecnumber	genepercentage_nontarget_group_by_ecnumber	PML	total_genes_inpathway	bvbrc_genes_inpathway	genes_found_target_group_bypathway	genes_found_nontarget_group_bypathway	perc_missing_in_target_group_bypathway	perc_missing_in_nontarget_group_bypathway	avg_p_index_bypathway	ec_pindex	genes_absent_differential	loss_innontarget_group_score	PML_composite	loss_innontarget_group_composite	pathway_id	pathway_name	Treponema_pallidum	Treponema_paraluiscuniculi	Treponema_phagedenis
5.1.3.2	O-Antigen nucleotide suga_p541	p541	UDP-glucose 4-epimerase	0	1	0	100	1100	63	13	2	13	84.6	0	2.3	3	11	0	11615	65	541	O-Antigen nucleotide sugar biosynthesis	0	0	1
1.1.1.22	O-Antigen nucleotide suga_p541	p541	UDP-glucose 6-dehydrogenase	0	1	0	100	1100	63	13	2	13	84.6	0	2.3	5	11	0	11615	65	541	O-Antigen nucleotide sugar biosynthesis	0	0	1
5.3.1.8	O-Antigen nucleotide suga_p541	p541	Mannose-6-phosphate isomerase	0	1	0	100	1100	63	13	2	13	84.6	0	2.3	3	11	0	11615	65	541	O-Antigen nucleotide sugar biosynthesis	0	0	1
5.4.2.8	O-Antigen nucleotide suga_p541	p541	Phosphomannomutase	2	1	100	100	1100	63	13	2	13	84.6	0	2.3	3	11	0	11615	65	541	O-Antigen nucleotide sugar biosynthesis	1	1	1
4.2.1.46	O-Antigen nucleotide suga_p541	p541	dTDP-glucose 4,6-dehydratase	0	1	0	100	1100	63	13	2	13	84.6	0	2.3	5	11	0	11615	65	541	O-Antigen nucleotide sugar biosynthesis	0	0	1
5.1.3.14	O-Antigen nucleotide suga_p541	p541	UDP-N-acetylglucosamine 2-epimerase (non-hydrolyzing)	0	1	0	100	1100	63	13	2	13	84.6	0	2.3	2	11	0	11615	65	541	O-Antigen nucleotide sugar biosynthesis	0	0	1
5.1.3.13	O-Antigen nucleotide suga_p541	p541	dTDP-4-dehydrorhamnose 3,5-epimerase	0	1	0	100	1100	63	13	2	13	84.6	0	2.3	3	11	0	11615	65	541	O-Antigen nucleotide sugar biosynthesis	0	0	1
1.1.1.133	O-Antigen nucleotide suga_p541	p541	dTDP-4-dehydrorhamnose reductase	0	1	0	100	1100	63	13	2	13	84.6	0	2.3	3	11	0	11615	65	541	O-Antigen nucleotide sugar biosynthesis	0	0	1
2.7.7.24	O-Antigen nucleotide suga_p541	p541	Glucose-1-phosphate thymidylyltransferase	0	1	0	100	1100	63	13	2	13	84.6	0	2.3	4	11	0	11615	65	541	O-Antigen nucleotide sugar biosynthesis	0	0	1
1.1.1.136	O-Antigen nucleotide suga_p541	p541	UDP-N-acetylglucosamine 6-dehydrogenase	0	1	0	100	1100	63	13	2	13	84.6	0	2.3	2	11	0	11615	65	541	O-Antigen nucleotide sugar biosynthesis	0	0	1
2.5.1.56	O-Antigen nucleotide suga_p541	p541	N-acetylneuraminate synthase	2	1	100	100	1100	63	13	2	13	84.6	0	2.3	2	11	0	11615	65	541	O-Antigen nucleotide sugar biosynthesis	1	1	1
2.3.1.201	O-Antigen nucleotide suga_p541	p541	UDP-2-acetamido-3-amino-2,3-dideoxy-glucuronate N-acetyltransferase	0	1	0	100	1100	63	13	2	13	84.6	0	2.3	2	11	0	11615	65	541	O-Antigen nucleotide sugar biosynthesis	0	0	1
5.1.3.23	O-Antigen nucleotide suga_p541	p541	UDP-2,3-diacetamido-2,3-dideoxyglucuronic acid 2-epimerase	0	1	0	100	1100	63	13	2	13	84.6	0	2.3	2	11	0	11615	65	541	O-Antigen nucleotide sugar biosynthesis	0	0	1

## Sheet: Pyrimidine metabolism_p240
ec_number	pathway_nameshort	pathwayid	ec_description	genecount_target_group_by_ecnumber	genecount_nontarget_group_by_ecnumber	genepercentage_target_group_by_ecnumber	genepercentage_nontarget_group_by_ecnumber	PML	total_genes_inpathway	bvbrc_genes_inpathway	genes_found_target_group_bypathway	genes_found_nontarget_group_bypathway	perc_missing_in_target_group_bypathway	perc_missing_in_nontarget_group_bypathway	avg_p_index_bypathway	ec_pindex	genes_absent_differential	loss_innontarget_group_score	PML_composite	loss_innontarget_group_composite	pathway_id	pathway_name	Treponema_pallidum	Treponema_paraluiscuniculi	Treponema_phagedenis
6.3.4.2	Pyrimidine metabolism_p240	p240	CTP synthase (glutamine hydrolyzing)	2	1	100	100	900	72	26	17	25	34.6	3.8	1.82	1	8	100	9530	1130	240	Pyrimidine metabolism	1	1	1
2.7.7.7	Pyrimidine metabolism_p240	p240	DNA-directed DNA polymerase	2	1	100	100	900	72	26	17	25	34.6	3.8	1.82	2	8	100	9530	1130	240	Pyrimidine metabolism	1	1	1
2.7.7.6	Pyrimidine metabolism_p240	p240	DNA-directed RNA polymerase	2	1	100	100	900	72	26	17	25	34.6	3.8	1.82	2	8	100	9530	1130	240	Pyrimidine metabolism	1	1	1
3.5.4.5	Pyrimidine metabolism_p240	p240	Cytidine deaminase	0	1	0	100	900	72	26	17	25	34.6	3.8	1.82	2	8	100	9530	1130	240	Pyrimidine metabolism	0	0	1
3.5.4.12	Pyrimidine metabolism_p240	p240	dCMP deaminase	2	1	100	100	900	72	26	17	25	34.6	3.8	1.82	1	8	100	9530	1130	240	Pyrimidine metabolism	1	1	1
3.5.2.2	Pyrimidine metabolism_p240	p240	Dihydropyrimidinase	0	1	0	100	900	72	26	17	25	34.6	3.8	1.82	4	8	100	9530	1130	240	Pyrimidine metabolism	0	0	1
3.6.1.23	Pyrimidine metabolism_p240	p240	dUTP diphosphatase	2	1	100	100	900	72	26	17	25	34.6	3.8	1.82	2	8	100	9530	1130	240	Pyrimidine metabolism	1	1	1
2.7.4.6	Pyrimidine metabolism_p240	p240	Nucleoside-diphosphate kinase	2	0	100	0	900	72	26	17	25	34.6	3.8	1.82	3	8	100	9530	1130	240	Pyrimidine metabolism	1	1	0
2.4.2.10	Pyrimidine metabolism_p240	p240	Orotate phosphoribosyltransferase	0	1	0	100	900	72	26	17	25	34.6	3.8	1.82	2	8	100	9530	1130	240	Pyrimidine metabolism	0	0	1
1.3.1.14	Pyrimidine metabolism_p240	p240	Dihydroorotate dehydrogenase (NAD(+))	0	1	0	100	900	72	26	17	25	34.6	3.8	1.82	1	8	100	9530	1130	240	Pyrimidine metabolism	0	0	1
2.7.7.8	Pyrimidine metabolism_p240	p240	Polyribonucleotide nucleotidyltransferase	2	1	100	100	900	72	26	17	25	34.6	3.8	1.82	2	8	100	9530	1130	240	Pyrimidine metabolism	1	1	1
4.2.1.70	Pyrimidine metabolism_p240	p240	Pseudouridylate synthase	0	1	0	100	900	72	26	17	25	34.6	3.8	1.82	1	8	100	9530	1130	240	Pyrimidine metabolism	0	0	1
2.4.2.1	Pyrimidine metabolism_p240	p240	Purine-nucleoside phosphorylase	2	1	100	100	900	72	26	17	25	34.6	3.8	1.82	3	8	100	9530	1130	240	Pyrimidine metabolism	1	1	1
1.17.4.1	Pyrimidine metabolism_p240	p240	Ribonucleoside-diphosphate reductase	2	1	100	100	900	72	26	17	25	34.6	3.8	1.82	4	8	100	9530	1130	240	Pyrimidine metabolism	1	1	1
1.8.1.9	Pyrimidine metabolism_p240	p240	Thioredoxin-disulfide reductase	2	1	100	100	900	72	26	17	25	34.6	3.8	1.82	2	8	100	9530	1130	240	Pyrimidine metabolism	1	1	1
2.7.4.9	Pyrimidine metabolism_p240	p240	dTMP kinase	2	1	100	100	900	72	26	17	25	34.6	3.8	1.82	1	8	100	9530	1130	240	Pyrimidine metabolism	1	1	1
2.7.1.48	Pyrimidine metabolism_p240	p240	Uridine kinase	2	1	100	100	900	72	26	17	25	34.6	3.8	1.82	2	8	100	9530	1130	240	Pyrimidine metabolism	1	1	1
2.4.2.3	Pyrimidine metabolism_p240	p240	Uridine phosphorylase	2	1	100	100	900	72	26	17	25	34.6	3.8	1.82	2	8	100	9530	1130	240	Pyrimidine metabolism	1	1	1
3.1.3.5	Pyrimidine metabolism_p240	p240	5'-nucleotidase	2	1	100	100	900	72	26	17	25	34.6	3.8	1.82	3	8	100	9530	1130	240	Pyrimidine metabolism	1	1	1
3.1.4.16	Pyrimidine metabolism_p240	p240	2',3'-cyclic-nucleotide 2'-phosphodiesterase	0	1	0	100	900	72	26	17	25	34.6	3.8	1.82	2	8	100	9530	1130	240	Pyrimidine metabolism	0	0	1
1.17.4.2	Pyrimidine metabolism_p240	p240	Ribonucleoside-triphosphate reductase	0	1	0	100	900	72	26	17	25	34.6	3.8	1.82	2	8	100	9530	1130	240	Pyrimidine metabolism	0	0	1
2.7.4.22	Pyrimidine metabolism_p240	p240	UMP kinase	2	1	100	100	900	72	26	17	25	34.6	3.8	1.82	1	8	100	9530	1130	240	Pyrimidine metabolism	1	1	1
2.4.2.2	Pyrimidine metabolism_p240	p240	Pyrimidine-nucleoside phosphorylase	0	1	0	100	900	72	26	17	25	34.6	3.8	1.82	1	8	100	9530	1130	240	Pyrimidine metabolism	0	0	1
3.6.1.8	Pyrimidine metabolism_p240	p240	ATP diphosphatase	2	1	100	100	900	72	26	17	25	34.6	3.8	1.82	2	8	100	9530	1130	240	Pyrimidine metabolism	1	1	1
2.7.1.83	Pyrimidine metabolism_p240	p240	Pseudouridine kinase	0	1	0	100	900	72	26	17	25	34.6	3.8	1.82	1	8	100	9530	1130	240	Pyrimidine metabolism	0	0	1
2.1.1.148	Pyrimidine metabolism_p240	p240	Thymidylate synthase (FAD)	2	1	100	100	900	72	26	17	25	34.6	3.8	1.82	2	8	100	9530	1130	240	Pyrimidine metabolism	1	1	1

## Sheet: Pentose and glucuronate i_p40
ec_number	pathway_nameshort	pathwayid	ec_description	genecount_target_group_by_ecnumber	genecount_nontarget_group_by_ecnumber	genepercentage_target_group_by_ecnumber	genepercentage_nontarget_group_by_ecnumber	PML	total_genes_inpathway	bvbrc_genes_inpathway	genes_found_target_group_bypathway	genes_found_nontarget_group_bypathway	perc_missing_in_target_group_bypathway	perc_missing_in_nontarget_group_bypathway	avg_p_index_bypathway	ec_pindex	genes_absent_differential	loss_innontarget_group_score	PML_composite	loss_innontarget_group_composite	pathway_id	pathway_name	Treponema_pallidum	Treponema_paraluiscuniculi	Treponema_phagedenis
1.1.1.22	Pentose and glucuronate i_p40	p40	UDP-glucose 6-dehydrogenase	0	1	0	100	900	79	11	2	11	81.8	0	2.13	5	9	0	9505	55	40	Pentose and glucuronate interconversions	0	0	1
1.2.1.3	Pentose and glucuronate i_p40	p40	Aldehyde dehydrogenase (NAD(+))	0	1	0	100	900	79	11	2	11	81.8	0	2.13	17	9	0	9505	55	40	Pentose and glucuronate interconversions	0	0	1
3.2.1.31	Pentose and glucuronate i_p40	p40	Beta-glucuronidase	0	1	0	100	900	79	11	2	11	81.8	0	2.13	7	9	0	9505	55	40	Pentose and glucuronate interconversions	0	0	1
5.1.3.1	Pentose and glucuronate i_p40	p40	Ribulose-phosphate 3-epimerase	2	1	100	100	900	79	11	2	11	81.8	0	2.13	3	9	0	9505	55	40	Pentose and glucuronate interconversions	1	1	1
2.7.1.16	Pentose and glucuronate i_p40	p40	Ribulokinase	0	1	0	100	900	79	11	2	11	81.8	0	2.13	1	9	0	9505	55	40	Pentose and glucuronate interconversions	0	0	1
5.1.3.4	Pentose and glucuronate i_p40	p40	L-ribulose-5-phosphate 4-epimerase	0	1	0	100	900	79	11	2	11	81.8	0	2.13	2	9	0	9505	55	40	Pentose and glucuronate interconversions	0	0	1
1.1.1.57	Pentose and glucuronate i_p40	p40	Fructuronate reductase	0	1	0	100	900	79	11	2	11	81.8	0	2.13	1	9	0	9505	55	40	Pentose and glucuronate interconversions	0	0	1
5.3.1.12	Pentose and glucuronate i_p40	p40	Glucuronate isomerase	0	1	0	100	900	79	11	2	11	81.8	0	2.13	1	9	0	9505	55	40	Pentose and glucuronate interconversions	0	0	1
4.2.1.8	Pentose and glucuronate i_p40	p40	Mannonate dehydratase	0	1	0	100	900	79	11	2	11	81.8	0	2.13	1	9	0	9505	55	40	Pentose and glucuronate interconversions	0	0	1
2.7.1.45	Pentose and glucuronate i_p40	p40	2-dehydro-3-deoxygluconokinase	0	1	0	100	900	79	11	2	11	81.8	0	2.13	2	9	0	9505	55	40	Pentose and glucuronate interconversions	0	0	1
4.1.2.14	Pentose and glucuronate i_p40	p40	2-dehydro-3-deoxy-phosphogluconate aldolase	2	1	100	100	900	79	11	2	11	81.8	0	2.13	3	9	0	9505	55	40	Pentose and glucuronate interconversions	1	1	1

## Sheet: Glycine, serine and threo_p260
ec_number	pathway_nameshort	pathwayid	ec_description	genecount_target_group_by_ecnumber	genecount_nontarget_group_by_ecnumber	genepercentage_target_group_by_ecnumber	genepercentage_nontarget_group_by_ecnumber	PML	total_genes_inpathway	bvbrc_genes_inpathway	genes_found_target_group_bypathway	genes_found_nontarget_group_bypathway	perc_missing_in_target_group_bypathway	perc_missing_in_nontarget_group_bypathway	avg_p_index_bypathway	ec_pindex	genes_absent_differential	loss_innontarget_group_score	PML_composite	loss_innontarget_group_composite	pathway_id	pathway_name	Treponema_pallidum	Treponema_paraluiscuniculi	Treponema_phagedenis
4.3.1.17	Glycine, serine and threo_p260	p260	L-serine ammonia-lyase	0	1	0	100	900	74	10	1	10	90	0	2.23	2	9	0	9500	50	260	Glycine, serine and threonine metabolism	0	0	1
1.1.1.1	Glycine, serine and threo_p260	p260	Alcohol dehydrogenase	0	1	0	100	900	74	10	1	10	90	0	2.23	11	9	0	9500	50	260	Glycine, serine and threonine metabolism	0	0	1
1.2.1.11	Glycine, serine and threo_p260	p260	Aspartate-semialdehyde dehydrogenase	0	1	0	100	900	74	10	1	10	90	0	2.23	4	9	0	9500	50	260	Glycine, serine and threonine metabolism	0	0	1
2.1.2.1	Glycine, serine and threo_p260	p260	Glycine hydroxymethyltransferase	2	1	100	100	900	74	10	1	10	90	0	2.23	5	9	0	9500	50	260	Glycine, serine and threonine metabolism	1	1	1
1.1.1.3	Glycine, serine and threo_p260	p260	Homoserine dehydrogenase	0	1	0	100	900	74	10	1	10	90	0	2.23	3	9	0	9500	50	260	Glycine, serine and threonine metabolism	0	0	1
1.1.1.95	Glycine, serine and threo_p260	p260	Phosphoglycerate dehydrogenase	0	1	0	100	900	74	10	1	10	90	0	2.23	3	9	0	9500	50	260	Glycine, serine and threonine metabolism	0	0	1
4.3.1.19	Glycine, serine and threo_p260	p260	Threonine ammonia-lyase	0	1	0	100	900	74	10	1	10	90	0	2.23	2	9	0	9500	50	260	Glycine, serine and threonine metabolism	0	0	1
4.2.3.1	Glycine, serine and threo_p260	p260	Threonine synthase	0	1	0	100	900	74	10	1	10	90	0	2.23	2	9	0	9500	50	260	Glycine, serine and threonine metabolism	0	0	1
2.7.1.31	Glycine, serine and threo_p260	p260	Glycerate 3-kinase	0	1	0	100	900	74	10	1	10	90	0	2.23	3	9	0	9500	50	260	Glycine, serine and threonine metabolism	0	0	1
3.1.3.3	Glycine, serine and threo_p260	p260	Phosphoserine phosphatase	0	1	0	100	900	74	10	1	10	90	0	2.23	2	9	0	9500	50	260	Glycine, serine and threonine metabolism	0	0	1

## Sheet: Arginine and proline meta_p330
ec_number	pathway_nameshort	pathwayid	ec_description	genecount_target_group_by_ecnumber	genecount_nontarget_group_by_ecnumber	genepercentage_target_group_by_ecnumber	genepercentage_nontarget_group_by_ecnumber	PML	total_genes_inpathway	bvbrc_genes_inpathway	genes_found_target_group_bypathway	genes_found_nontarget_group_bypathway	perc_missing_in_target_group_bypathway	perc_missing_in_nontarget_group_bypathway	avg_p_index_bypathway	ec_pindex	genes_absent_differential	loss_innontarget_group_score	PML_composite	loss_innontarget_group_composite	pathway_id	pathway_name	Treponema_pallidum	Treponema_paraluiscuniculi	Treponema_phagedenis
1.2.1.3	Arginine and proline meta_p330	p330	Aldehyde dehydrogenase (NAD(+))	0	1	0	100	900	115	16	7	16	56.2	0	2.23	17	9	0	9530	80	330	Arginine and proline metabolism	0	0	1
3.5.1.4	Arginine and proline meta_p330	p330	Amidase	0	1	0	100	900	115	16	7	16	56.2	0	2.23	5	9	0	9530	80	330	Arginine and proline metabolism	0	0	1
2.6.1.1	Arginine and proline meta_p330	p330	Aspartate transaminase	2	1	100	100	900	115	16	7	16	56.2	0	2.23	11	9	0	9530	80	330	Arginine and proline metabolism	1	1	1
2.7.2.11	Arginine and proline meta_p330	p330	Glutamate 5-kinase	2	1	100	100	900	115	16	7	16	56.2	0	2.23	2	9	0	9530	80	330	Arginine and proline metabolism	1	1	1
1.2.1.41	Arginine and proline meta_p330	p330	Glutamate-5-semialdehyde dehydrogenase	2	1	100	100	900	115	16	7	16	56.2	0	2.23	2	9	0	9530	80	330	Arginine and proline metabolism	1	1	1
1.4.1.2	Arginine and proline meta_p330	p330	Glutamate dehydrogenase	0	1	0	100	900	115	16	7	16	56.2	0	2.23	5	9	0	9530	80	330	Arginine and proline metabolism	0	0	1
3.5.1.2	Arginine and proline meta_p330	p330	Glutaminase	0	1	0	100	900	115	16	7	16	56.2	0	2.23	5	9	0	9530	80	330	Arginine and proline metabolism	0	0	1
2.1.3.3	Arginine and proline meta_p330	p330	Ornithine carbamoyltransferase	0	1	0	100	900	115	16	7	16	56.2	0	2.23	2	9	0	9530	80	330	Arginine and proline metabolism	0	0	1
4.1.1.17	Arginine and proline meta_p330	p330	Ornithine decarboxylase	0	1	0	100	900	115	16	7	16	56.2	0	2.23	2	9	0	9530	80	330	Arginine and proline metabolism	0	0	1
1.5.1.2	Arginine and proline meta_p330	p330	Pyrroline-5-carboxylate reductase	2	1	100	100	900	115	16	7	16	56.2	0	2.23	1	9	0	9530	80	330	Arginine and proline metabolism	1	1	1
4.1.3.16	Arginine and proline meta_p330	p330	4-hydroxy-2-oxoglutarate aldolase	2	1	100	100	900	115	16	7	16	56.2	0	2.23	2	9	0	9530	80	330	Arginine and proline metabolism	1	1	1
2.7.2.2	Arginine and proline meta_p330	p330	Carbamate kinase	0	1	0	100	900	115	16	7	16	56.2	0	2.23	4	9	0	9530	80	330	Arginine and proline metabolism	0	0	1
3.4.13.18	Arginine and proline meta_p330	p330	Cytosol nonspecific dipeptidase	0	1	0	100	900	115	16	7	16	56.2	0	2.23	3	9	0	9530	80	330	Arginine and proline metabolism	0	0	1
3.5.3.6	Arginine and proline meta_p330	p330	Arginine deiminase	0	1	0	100	900	115	16	7	16	56.2	0	2.23	2	9	0	9530	80	330	Arginine and proline metabolism	0	0	1
4.1.1.3	Arginine and proline meta_p330	p330	Oxaloacetate decarboxylase	2	1	100	100	900	115	16	7	16	56.2	0	2.23	2	9	0	9530	80	330	Arginine and proline metabolism	1	1	1
4.1.2.14	Arginine and proline meta_p330	p330	2-dehydro-3-deoxy-phosphogluconate aldolase	2	1	100	100	900	115	16	7	16	56.2	0	2.23	3	9	0	9530	80	330	Arginine and proline metabolism	1	1	1

## Sheet: Starch and sucrose metabo_p500
ec_number	pathway_nameshort	pathwayid	ec_description	genecount_target_group_by_ecnumber	genecount_nontarget_group_by_ecnumber	genepercentage_target_group_by_ecnumber	genepercentage_nontarget_group_by_ecnumber	PML	total_genes_inpathway	bvbrc_genes_inpathway	genes_found_target_group_bypathway	genes_found_nontarget_group_bypathway	perc_missing_in_target_group_bypathway	perc_missing_in_nontarget_group_bypathway	avg_p_index_bypathway	ec_pindex	genes_absent_differential	loss_innontarget_group_score	PML_composite	loss_innontarget_group_composite	pathway_id	pathway_name	Treponema_pallidum	Treponema_paraluiscuniculi	Treponema_phagedenis
2.4.1.18	Starch and sucrose metabo_p500	p500	1,4-alpha-glucan branching enzyme	0	1	0	100	900	90	13	3	13	76.9	0	1.92	1	10	0	9565	65	500	Starch and sucrose metabolism	0	0	1
1.1.1.22	Starch and sucrose metabo_p500	p500	UDP-glucose 6-dehydrogenase	0	1	0	100	900	90	13	3	13	76.9	0	1.92	5	10	0	9565	65	500	Starch and sucrose metabolism	0	0	1
2.4.1.25	Starch and sucrose metabo_p500	p500	4-alpha-glucanotransferase	0	1	0	100	900	90	13	3	13	76.9	0	1.92	1	10	0	9565	65	500	Starch and sucrose metabolism	0	0	1
5.3.1.9	Starch and sucrose metabo_p500	p500	Glucose-6-phosphate isomerase	2	1	100	100	900	90	13	3	13	76.9	0	1.92	4	10	0	9565	65	500	Starch and sucrose metabolism	1	1	1
2.7.1.1	Starch and sucrose metabo_p500	p500	Hexokinase	2	1	100	100	900	90	13	3	13	76.9	0	1.92	7	10	0	9565	65	500	Starch and sucrose metabolism	1	1	1
3.2.1.28	Starch and sucrose metabo_p500	p500	Alpha,alpha-trehalase	2	1	100	100	900	90	13	3	13	76.9	0	1.92	1	10	0	9565	65	500	Starch and sucrose metabolism	1	1	1
3.2.1.31	Starch and sucrose metabo_p500	p500	Beta-glucuronidase	0	1	0	100	900	90	13	3	13	76.9	0	1.92	7	10	0	9565	65	500	Starch and sucrose metabolism	0	0	1
5.4.2.2	Starch and sucrose metabo_p500	p500	Phosphoglucomutase (alpha-D-glucose-1,6-bisphosphate-dependent)	0	1	0	100	900	90	13	3	13	76.9	0	1.92	7	10	0	9565	65	500	Starch and sucrose metabolism	0	0	1
2.4.1.1	Starch and sucrose metabo_p500	p500	Glycogen phosphorylase	0	1	0	100	900	90	13	3	13	76.9	0	1.92	1	10	0	9565	65	500	Starch and sucrose metabolism	0	0	1
3.2.1.86	Starch and sucrose metabo_p500	p500	6-phospho-beta-glucosidase	0	1	0	100	900	90	13	3	13	76.9	0	1.92	2	10	0	9565	65	500	Starch and sucrose metabolism	0	0	1
2.7.7.27	Starch and sucrose metabo_p500	p500	Glucose-1-phosphate adenylyltransferase	0	1	0	100	900	90	13	3	13	76.9	0	1.92	2	10	0	9565	65	500	Starch and sucrose metabolism	0	0	1
2.7.1.69	Starch and sucrose metabo_p500	p500	Protein-N(pi)-phosphohistidine--sugar phosphotransferase	0	1	0	100	900	90	13	3	13	76.9	0	1.92	7	10	0	9565	65	500	Starch and sucrose metabolism	0	0	1
2.4.1.21	Starch and sucrose metabo_p500	p500	Starch synthase	0	1	0	100	900	90	13	3	13	76.9	0	1.92	1	10	0	9565	65	500	Starch and sucrose metabolism	0	0	1

## Sheet: Riboflavin metabolism_p740
ec_number	pathway_nameshort	pathwayid	ec_description	genecount_target_group_by_ecnumber	genecount_nontarget_group_by_ecnumber	genepercentage_target_group_by_ecnumber	genepercentage_nontarget_group_by_ecnumber	PML	total_genes_inpathway	bvbrc_genes_inpathway	genes_found_target_group_bypathway	genes_found_nontarget_group_bypathway	perc_missing_in_target_group_bypathway	perc_missing_in_nontarget_group_bypathway	avg_p_index_bypathway	ec_pindex	genes_absent_differential	loss_innontarget_group_score	PML_composite	loss_innontarget_group_composite	pathway_id	pathway_name	Treponema_pallidum	Treponema_paraluiscuniculi	Treponema_phagedenis
2.5.1.78	Riboflavin metabolism_p740	p740	6,7-dimethyl-8-ribityllumazine synthase	0	1	0	100	700	31	9	2	7	77.8	22.2	1.39	1	5	200	7295	2045	740	Riboflavin metabolism	0	0	1
2.7.7.2	Riboflavin metabolism_p740	p740	FAD synthetase	2	0	100	0	700	31	9	2	7	77.8	22.2	1.39	1	5	200	7295	2045	740	Riboflavin metabolism	1	1	0
3.5.4.25	Riboflavin metabolism_p740	p740	GTP cyclohydrolase II	0	1	0	100	700	31	9	2	7	77.8	22.2	1.39	2	5	200	7295	2045	740	Riboflavin metabolism	0	0	1
3.1.3.2	Riboflavin metabolism_p740	p740	Acid phosphatase	0	1	0	100	700	31	9	2	7	77.8	22.2	1.39	3	5	200	7295	2045	740	Riboflavin metabolism	0	0	1
2.5.1.9	Riboflavin metabolism_p740	p740	Riboflavin synthase	0	1	0	100	700	31	9	2	7	77.8	22.2	1.39	1	5	200	7295	2045	740	Riboflavin metabolism	0	0	1
2.7.1.26	Riboflavin metabolism_p740	p740	Riboflavin kinase	2	0	100	0	700	31	9	2	7	77.8	22.2	1.39	1	5	200	7295	2045	740	Riboflavin metabolism	1	1	0
4.1.99.12	Riboflavin metabolism_p740	p740	3,4-dihydroxy-2-butanone-4-phosphate synthase	0	1	0	100	700	31	9	2	7	77.8	22.2	1.39	1	5	200	7295	2045	740	Riboflavin metabolism	0	0	1
1.1.1.193	Riboflavin metabolism_p740	p740	5-amino-6-(5-phosphoribosylamino)uracil reductase	0	1	0	100	700	31	9	2	7	77.8	22.2	1.39	1	5	200	7295	2045	740	Riboflavin metabolism	0	0	1
3.5.4.26	Riboflavin metabolism_p740	p740	Diaminohydroxyphosphoribosylaminopyrimidine deaminase	0	1	0	100	700	31	9	2	7	77.8	22.2	1.39	1	5	200	7295	2045	740	Riboflavin metabolism	0	0	1

[truncated: 88 more sheets: Glycolysis - Gluconeogene_p10, Histidine metabolism_p340, Pyruvate metabolism_p620, Butanoate metabolism_p650, Folate biosynthesis_p790, Galactose metabolism_p52, Streptomycin biosynthesis_p521, Glycerolipid metabolism_p561, One carbon pool by folate_p670, Nitrogen metabolism_p910, Drug metabolism - other e_p983, Pentose phosphate pathway_p30, Arginine biosynthesis_p220, Benzoate degradation via _p362, Tryptophan metabolism_p380, Inositol phosphate metabo_p562, 1,4-Dichlorobenzene degra_p627, Glyoxylate and dicarboxyl_p630, Ascorbate and aldarate me_p53, Fatty acid metabolism_p71 …]
